# Supplementary material for: Hydrated lime promoted the polysaccharide content and affected the transcriptomes of Lentinula edodes during brown film formation
Source: Front Microbiol. 2023 Dec 4;14:1290180. doi: 10.3389/fmicb.2023.1290180 (PMC10726012; doi:10.3389/fmicb.2023.1290180)
Supplement: Supplementary file 2 [file Table_2.XLSX]

## Sheet: Supplementary Table S6
CAZymes genes in L.edodes transcriptome
families	Gene ID	Annotation
AAs	LENED_003487	AA1
	LENED_006722	AA1
	LENED_012778	AA1
	LENED_002215	AA1
	LENED_002417	AA1
	LENED_011159	AA1
	LENED_005504	AA1
	LENED_009937	AA1
	LENED_012311	AA1
	LENED_000509	AA1
	LENED_000499	AA1
	LENED_010747	AA1
	LENED_006249	AA1
	LENED_004862	AA1
	LENED_003084	AA1
	LENED_004322	AA2
	LENED_006854	AA2
	LENED_012913	AA2
	LENED_009777	AA2
	LENED_001062	AA2
	LENED_008658	AA2
	LENED_011693	AA2
	LENED_009775	AA2
	LENED_001847	AA2
	LENED_010339	AA2
	LENED_010336	AA2
	LENED_011694	AA2
	LENED_006244	AA3
	LENED_002162	AA3
	LENED_005266	AA3
	LENED_012942	AA3
	LENED_010949	AA3
	LENED_008371	AA3
	LENED_008792	AA3
	LENED_004971	AA3
	LENED_010179	AA3
	LENED_004982	AA3
	LENED_001559	AA3
	LENED_001535	AA3
	LENED_001546	AA3
	LENED_009204	AA3
	LENED_002345	AA3
	LENED_009218	AA3
	LENED_011356	AA3
	LENED_000931	AA3
	LENED_011917	AA3
	LENED_002419	AA3
	LENED_004522	AA3
	LENED_006388	AA3
	LENED_011168	AA3
	LENED_011170	AA3
	LENED_003928	AA3
	LENED_003106	AA4
	LENED_012519	AA4
	LENED_008026	AA5
	LENED_009179	AA5
	LENED_006524	AA5
	LENED_008830	AA5
	LENED_006764	AA5
	LENED_009863	AA5
	LENED_002113	AA5
	LENED_010207	AA6
	LENED_005962	AA6
	LENED_011326	AA7
	LENED_008198	AA7
	LENED_002250	AA7
	LENED_001556	AA7
	LENED_006663	AA7
	LENED_009769	AA7
	LENED_000043	AA7
	LENED_000965	AA7
	LENED_011327	AA7
	LENED_002637	AA7
	LENED_006832	AA7
	LENED_000745	AA7
	LENED_009843	AA8
	LENED_000982	AA9
	LENED_004251	AA9
	LENED_007598	AA9
	LENED_007748	AA9
	LENED_009486	AA9
	LENED_006768	AA9
	LENED_007323	AA9
	LENED_009140	AA9
	LENED_007035	AA9
	LENED_005612	AA9
	LENED_006674	AA9
	LENED_010053	AA9
	LENED_011416	AA9
	LENED_005253	AA9
	LENED_010421	AA9
	LENED_010422	AA9
	LENED_001404	AA9
	LENED_011226	AA9
	LENED_005416	AA9
	LENED_003916	AA14
	LENED_004692	AA14
	LENED_004694	AA14
	LENED_012209	AA14
CBMs	LENED_006559	CBM1
	LENED_006819	CBM1
	LENED_001911	CBM5
	LENED_004031	CBM5
	LENED_008495	CBM12
	LENED_010609	CBM12
	LENED_000371	CBM13
	LENED_003645	CBM13
	LENED_007192	CBM13
	LENED_011324	CBM18
	LENED_000525	CBM18
	LENED_007330	CBM18
	LENED_009455	CBM18
	LENED_011200	CBM18
	LENED_012843	CBM18
	LENED_001285	CBM21
	LENED_008637	CBM21
	LENED_008467	CBM21
	LENED_008465	CBM21
	LENED_007964	CBM35
	LENED_008111	CBM48
	LENED_009699	CBM48
	LENED_012804	CBM48
	LENED_000916	CBM48
	LENED_010561	CBM48
	LENED_000731	CBM48
	LENED_004301	CBM48
	LENED_004989	CBM48
	LENED_000743	CBM50
	LENED_010516	CBM50
	LENED_007427	CBM50
	LENED_012941	CBM50
	LENED_007555	CBM50
	LENED_007854	CBM67
	LENED_007336	CBM67
	LENED_007559	CBM67
CEs	LENED_009096	CE0
	LENED_006197	CE1
	LENED_008242	CE1
	LENED_002969	CE3
	LENED_011508	CE3
	LENED_012163	CE3
	LENED_008902	CE3
	LENED_006207	CE4
	LENED_010170	CE4
	LENED_004554	CE4
	LENED_007889	CE4
	LENED_007176	CE4
	LENED_005134	CE4
	LENED_006314	CE4
	LENED_003689	CE4
	LENED_000055	CE8
	LENED_000427	CE8
	LENED_000516	CE8
	LENED_003472	CE8
	LENED_007571	CE8
	LENED_001617	CE8
	LENED_004287	CE8
	LENED_008379	CE8
	LENED_002096	CE9
	LENED_004392	CE12
	LENED_011092	CE15
	LENED_007640	CE15
	LENED_004621	CE16
	LENED_007570	CE16
	LENED_001095	CE16
	LENED_002721	CE16
	LENED_001779	CE16
	LENED_011062	CE16
	LENED_010511	CE16
	LENED_011278	CE17
	LENED_011276	CE17
	LENED_011277	CE17
	LENED_011274	CE17
GHs	LENED_002056	GH0
	LENED_002057	GH0
	LENED_007325	GH0
	LENED_012512	GH0
	LENED_002313	GH1
	LENED_000506	GH1
	LENED_000419	GH2
	LENED_011605	GH2
	LENED_003669	GH2
	LENED_003172	GH2
	LENED_012523	GH3
	LENED_010692	GH3
	LENED_003590	GH3
	LENED_004700	GH3
	LENED_005188	GH3
	LENED_007691	GH3
	LENED_012475	GH3
	LENED_007694	GH3
	LENED_011464	GH3
	LENED_006352	GH3
	LENED_003345	GH3
	LENED_007379	GH3
	LENED_000177	GH5
	LENED_005882	GH5
	LENED_009503	GH5
	LENED_012488	GH5
	LENED_009965	GH5
	LENED_001034	GH5
	LENED_009172	GH5
	LENED_006671	GH5
	LENED_004841	GH5
	LENED_004075	GH5
	LENED_006252	GH5
	LENED_006487	GH5
	LENED_002232	GH5
	LENED_010626	GH5
	LENED_004600	GH5
	LENED_003960	GH5
	LENED_003630	GH5
	LENED_006463	GH5
	LENED_001450	GH5
	LENED_007605	GH5
	LENED_005150	GH5
	LENED_004341	GH5
	LENED_008237	GH5
	LENED_003265	GH5
	LENED_004619	GH5
	LENED_004620	GH5
	LENED_004682	GH6
	LENED_001736	GH6
	LENED_009211	GH7
	LENED_004876	GH7
	LENED_012880	GH7
	LENED_012699	GH9
	LENED_002942	GH10
	LENED_010994	GH10
	LENED_007635	GH11
	LENED_010812	GH11
	LENED_006153	GH12
	LENED_006157	GH12
	LENED_004952	GH12
	LENED_006131	GH12
	LENED_007776	GH13
	LENED_003867	GH13
	LENED_006788	GH13
	LENED_004229	GH13
	LENED_003955	GH13
	LENED_009946	GH13
	LENED_010045	GH13
	LENED_012553	GH13
	LENED_012228	GH13
	LENED_006459	GH13
	LENED_005486	GH13
	LENED_004526	GH13
	LENED_004582	GH13
	LENED_003250	GH13
	LENED_000562	GH13
	LENED_007618	GH13
	LENED_007456	GH15
	LENED_003902	GH15
	LENED_007455	GH15
	LENED_000963	GH15
	LENED_006657	GH16
	LENED_005402	GH16
	LENED_004204	GH16
	LENED_010393	GH16
	LENED_001097	GH16
	LENED_002015	GH16
	LENED_001271	GH16
	LENED_009908	GH16
	LENED_001270	GH16
	LENED_005667	GH16
	LENED_012681	GH16
	LENED_006118	GH16
	LENED_012478	GH16
	LENED_002020	GH16
	LENED_001161	GH16
	LENED_005016	GH16
	LENED_009870	GH16
	LENED_006912	GH16
	LENED_006214	GH16
	LENED_003169	GH16
	LENED_007012	GH16
	LENED_008430	GH16
	LENED_008488	GH16
	LENED_008633	GH16
	LENED_009513	GH16
	LENED_009184	GH16
	LENED_004925	GH16
	LENED_002900	GH16
	LENED_003912	GH17
	LENED_006890	GH17
	LENED_006692	GH17
	LENED_001677	GH17
	LENED_003907	GH17
	LENED_008458	GH17
	LENED_012933	GH18
	LENED_003698	GH18
	LENED_008921	GH18
	LENED_011205	GH18
	LENED_003156	GH18
	LENED_012114	GH18
	LENED_001965	GH18
	LENED_006535	GH18
	LENED_004910	GH18
	LENED_001957	GH18
	LENED_006227	GH18
	LENED_003770	GH18
	LENED_001110	GH18
	LENED_000363	GH18
	LENED_003081	GH18
	LENED_009936	GH18
	LENED_008952	GH18
	LENED_006277	GH20
	LENED_011005	GH20
	LENED_011390	GH20
	LENED_008184	GH23
	LENED_006077	GH23
	LENED_001073	GH25
	LENED_005265	GH26
	LENED_000508	GH27
	LENED_002558	GH27
	LENED_002821	GH27
	LENED_002658	GH27
	LENED_006874	GH27
	LENED_010214	GH27
	LENED_004129	GH27
	LENED_009869	GH27
	LENED_011806	GH28
	LENED_002494	GH28
	LENED_004674	GH28
	LENED_002491	GH28
	LENED_012175	GH28
	LENED_000691	GH28
	LENED_004213	GH28
	LENED_005053	GH28
	LENED_000030	GH28
	LENED_001207	GH28
	LENED_008252	GH28
	LENED_009106	GH28
	LENED_005589	GH28
	LENED_001768	GH29
	LENED_008325	GH30
	LENED_001909	GH30
	LENED_011925	GH30
	LENED_001780	GH30
	LENED_003934	GH30
	LENED_005718	GH31
	LENED_009414	GH31
	LENED_005114	GH31
	LENED_005062	GH31
	LENED_000702	GH31
	LENED_001928	GH32
	LENED_007053	GH32
	LENED_005823	GH35
	LENED_009194	GH35
	LENED_005238	GH35
	LENED_010353	GH35
	LENED_001714	GH37
	LENED_011093	GH37
	LENED_001513	GH38
	LENED_002669	GH39
	LENED_003190	GH43
	LENED_010388	GH43
	LENED_005966	GH43
	LENED_010874	GH43
	LENED_011591	GH43
	LENED_006700	GH43
	LENED_006699	GH43
	LENED_011743	GH43
	LENED_001483	GH47
	LENED_003879	GH47
	LENED_007018	GH47
	LENED_010212	GH47
	LENED_010861	GH47
	LENED_003664	GH47
	LENED_007866	GH47
	LENED_005017	GH47
	LENED_009658	GH47
	LENED_000693	GH47
	LENED_012701	GH51
	LENED_008418	GH51
	LENED_002222	GH51
	LENED_007741	GH51
	LENED_001277	GH53
	LENED_001262	GH53
	LENED_008503	GH55
	LENED_008226	GH55
	LENED_008227	GH55
	LENED_008247	GH55
	LENED_003561	GH63
	LENED_000283	GH71
	LENED_002522	GH71
	LENED_001312	GH71
	LENED_011892	GH71
	LENED_004280	GH71
	LENED_010645	GH71
	LENED_012498	GH71
	LENED_001185	GH71
	LENED_009266	GH71
	LENED_007087	GH72
	LENED_011755	GH72
	LENED_012085	GH72
	LENED_011510	GH74
	LENED_003700	GH75
	LENED_002919	GH76
	LENED_009398	GH76
	LENED_000556	GH76
	LENED_011705	GH76
	LENED_005138	GH78
	LENED_005470	GH78
	LENED_006335	GH78
	LENED_006267	GH79
	LENED_007075	GH79
	LENED_010574	GH79
	LENED_005201	GH79
	LENED_010304	GH79
	LENED_008287	GH79
	LENED_011347	GH79
	LENED_011310	GH85
	LENED_000584	GH88
	LENED_005319	GH88
	LENED_009652	GH88
	LENED_012650	GH88
	LENED_004206	GH88
	LENED_001147	GH92
	LENED_002410	GH92
	LENED_004835	GH92
	LENED_007347	GH92
	LENED_004973	GH92
	LENED_009242	GH93
	LENED_008901	GH95
	LENED_005229	GH95
	LENED_005960	GH105
	LENED_000583	GH105
	LENED_000454	GH105
	LENED_008903	GH105
	LENED_005922	GH106
	LENED_000590	GH109
	LENED_006507	GH114
	LENED_011389	GH114
	LENED_008705	GH115
	LENED_003132	GH125
	LENED_007804	GH125
	LENED_009138	GH125
	LENED_009531	GH128
	LENED_005086	GH128
	LENED_001651	GH128
	LENED_003517	GH128
	LENED_011081	GH131
	LENED_001436	GH131
	LENED_008818	GH135
	LENED_003914	GH146
	LENED_005691	GH146
	LENED_003972	GH152
	LENED_007149	GH152
	LENED_009231	GH152
	LENED_003059	GH152
	LENED_010436	GH152
	LENED_006799	GH152
	LENED_012208	GH152
	LENED_011023	GH154
GTs	LENED_004092	GT0
	LENED_008531	GT0
	LENED_009411	GT0
	LENED_004428	GT1
	LENED_011900	GT1
	LENED_005283	GT1
	LENED_008872	GT1
	LENED_007629	GT1
	LENED_009440	GT1
	LENED_005282	GT1
	LENED_005286	GT1
	LENED_009818	GT1
	LENED_012510	GT1
	LENED_002483	GT2
	LENED_003840	GT2
	LENED_005220	GT2
	LENED_007494	GT2
	LENED_008074	GT2
	LENED_009698	GT2
	LENED_011775	GT2
	LENED_011943	GT2
	LENED_003730	GT2
	LENED_003417	GT2
	LENED_008487	GT2
	LENED_011942	GT2
	LENED_011601	GT2
	LENED_004405	GT2
	LENED_004154	GT2
	LENED_009403	GT2
	LENED_007495	GT2
	LENED_009185	GT2
	LENED_002584	GT2
	LENED_000035	GT2
	LENED_008758	GT2
	LENED_000851	GT3
	LENED_005425	GT3
	LENED_008925	GT3
	LENED_006640	GT3
	LENED_003846	GT4
	LENED_005390	GT4
	LENED_006318	GT4
	LENED_009296	GT4
	LENED_011387	GT4
	LENED_012631	GT4
	LENED_012655	GT4
	LENED_004590	GT4
	LENED_010187	GT4
	LENED_007295	GT4
	LENED_003981	GT4
	LENED_003212	GT7
	LENED_009069	GT7
	LENED_000347	GT8
	LENED_003843	GT8
	LENED_000284	GT8
	LENED_009492	GT8
	LENED_009528	GT13
	LENED_006950	GT15
	LENED_003548	GT15
	LENED_009344	GT15
	LENED_006949	GT15
	LENED_012581	GT15
	LENED_002631	GT15
	LENED_008535	GT15
	LENED_012582	GT15
	LENED_007886	GT15
	LENED_000654	GT17
	LENED_006311	GT18
	LENED_006747	GT20
	LENED_008044	GT20
	LENED_011227	GT20
	LENED_001251	GT20
	LENED_011039	GT20
	LENED_006209	GT21
	LENED_004885	GT22
	LENED_010529	GT22
	LENED_011219	GT22
	LENED_000228	GT22
	LENED_006430	GT22
	LENED_005221	GT24
	LENED_005184	GT25
	LENED_008197	GT29
	LENED_011465	GT30
	LENED_004252	GT31
	LENED_005331	GT31
	LENED_005153	GT31
	LENED_006315	GT31
	LENED_000360	GT32
	LENED_011330	GT33
	LENED_011840	GT35
	LENED_002987	GT35
	LENED_007326	GT39
	LENED_011538	GT39
	LENED_003031	GT39
	LENED_003369	GT44
	LENED_009083	GT47
	LENED_006577	GT47
	LENED_007588	GT47
	LENED_003054	GT48
	LENED_010437	GT48
	LENED_010438	GT48
	LENED_012511	GT48
	LENED_012638	GT48
	LENED_004068	GT48
	LENED_010922	GT49
	LENED_009147	GT57
	LENED_009684	GT57
	LENED_010958	GT58
	LENED_001348	GT59
	LENED_012449	GT66
	LENED_001068	GT69
	LENED_002010	GT69
	LENED_010435	GT87
	LENED_012906	GT90
	LENED_001475	GT90
	LENED_009815	GT90
	LENED_001476	GT90
	LENED_001930	GT95
	LENED_005477	GT95
PLs	LENED_011257	PL1
	LENED_011256	PL1
	LENED_007497	PL1
	LENED_010825	PL7
	LENED_004566	PL7
	LENED_009981	PL14
	LENED_005044	PL14
	LENED_003180	PL14
	LENED_003195	PL35
	LENED_011555	PL38

## Sheet: Supplementary Table S7
	Differently Expressed Genes Analysis
	CK VS T1 (UP)								CK VS T1 (DOWN)								CK VS T2 (UP)								CK VS T2 (DOWN)								CK VS T3 (UP)								CK VS T3 (DOWN)								T1 VS T2 (UP)
	ID	baseMean	foldChange	log2FoldChange	pvalue	padj	Annotation		ID	baseMean	foldChange	log2FoldChange	pvalue	padj	Annotation		ID	baseMean	foldChange	log2FoldChange	pvalue	padj	Annotation		ID	baseMean	foldChange	log2FoldChange	pvalue	padj	Annotation		ID	baseMean	foldChange	log2FoldChange	pvalue	padj	Annotation	*	ID	baseMean	foldChange	log2FoldChange	pvalue	padj	Annotation	*	ID
	LENED_004170	822.99	2.30983	1.20779	1.00511e-07	0.00100481	hypothetical protein	*	LENED_002814	567.326	0.459998	-1.1203	4.4787e-06	0.00974899	Highly reducing polyketide synthase	*	LENED_004170	1169.96	3.3295	1.73531	2.63e-10	2.63e-06	hypothetical protein	*	LENED_002814	569.515	0.350019	-1.5145	2.15e-07	0.000758176	Highly reducing polyketide synthase	*	LENED_003065	677.921	3.87428	1.95393	8.82728e-08	0.000220903	Psi-producing oxygenase	*	LENED_002150	972.763	0.111981	-3.15868	3.93199e-12	3.93592e-08	Fruiting body protein SC3	*	LENED_007949
	LENED_006391	2446.07	2.45154	1.29369	9.66098e-07	0.00482904	hypothetical protein	*	LENED_002150	1094.64	0.34853	-1.52065	6.94284e-05	0.0495768	Fruiting body protein	*	LENED_005013	139.511	2.42471	1.27781	0.000173123	0.216468	Polyadenylate-binding protein, cytoplasmic and nuclear	*	LENED_006924	3562.79	0.398066	-1.32892	2.47e-07	0.000758176	Cytochrome P450 monooxygenase	*	LENED_003749	99.0213	3.66281	1.87295	5.35206e-07	0.000765344	hypothetical protein	*	LENED_002835	9718.78	0.334917	-1.57812	2.51753e-08	0.000126002	Oil body-associated protein 1A	*	LENED_001382
	LENED_004396	10044.9	2.02217	1.0159	2.25105e-06	0.00750126	hypothetical protein	*	LENED_003854	232.038	0.377582	-1.40514	0.000911438	0.24672	hypothetical protein	*	LENED_000978	125.467	2.36012	1.23886	0.000437199	0.411188	NADH-ubiquinone oxidoreductase assembly factor	*	LENED_002150	1067.17	0.210981	-2.24482	3.03e-07	0.000758176	hydrophobin 2	*	LENED_012520	841.839	3.00768	1.58865	1.2319e-06	0.00154142	Decarboxylase	*	LENED_001445	18731.6	0.359481	-1.47601	4.22487e-08	0.00014097	hypothetical protein	*	LENED_004241
	LENED_009993	52.8063	3.92028	1.97096	4.9296e-06	0.00974899	hypothetical protein	*	LENED_011395	102.724	0.285247	-1.80972	0.000913138	0.24672	hypothetical protein	*	LENED_012199	27.2041	4.25848	2.09034	0.000736531	0.61396	Glutathione hydrolase 1 proenzyme	*	LENED_004681	555.303	0.334802	-1.57862	4.69e-06	0.00938137	monooxygenase	*	LENED_003789	162.257	3.01071	1.59011	1.77825e-06	0.00197781	hypothetical protein	*	LENED_004681	530.479	0.284261	-1.81471	1.21838e-07	0.000243921	monooxygenase	*	LENED_009289
	LENED_011301	116.355	2.75649	1.46283	7.80153e-06	0.00974899	hypothetical protein	*	LENED_011928	17.4767	0.191234	-2.38659	0.000947066	0.248317	hypothetical protein	*	LENED_006391	2852.04	2.70167	1.43385	0.00103372	0.670399	hypothetical protein	*	LENED_000632	4660.02	0.312792	-1.67672	5.68e-06	0.00946449	Flavine halogenase	*	LENED_001677	2790.73	6.29354	2.65387	2.09976e-06	0.00210186	glycoside hydrolase family 17 protein	*	LENED_000632	4735.75	0.34368	-1.54086	3.16516e-07	0.000528054	Flavine halogenase	*	LENED_006243
	LENED_002536	293.739	2.20459	1.14051	1.19924e-05	0.0133209	hypothetical protein	*	LENED_001276	3837.67	0.254003	-1.97708	0.0015428	0.321072	Cytochrome P450 monooxygenase	*	LENED_009993	74.2691	5.36741	2.42423	0.0011368	0.670399	hypothetical protein	*	LENED_006736	2610.45	0.485471	-1.04254	3.76e-05	0.0536807	Inositol oxygenase	*	LENED_010957	118.961	3.10652	1.6353	3.83188e-06	0.00319642	long-chain base transporter	*	LENED_009022	1715.31	0.408257	-1.29245	3.1714e-06	0.00288597	pH-response transcription factor pacC/RIM101	*	LENED_009678
	LENED_000824	312.244	2.16951	1.11737	2.63841e-05	0.0239784	hypothetical protein	*	LENED_007677	6810.5	0.411238	-1.28196	0.00173342	0.339784	Major facilitor-type transporter	*	LENED_001677	1777.93	3.61501	1.854	0.00259523	0.683084	glycoside hydrolase family 17 protein	*	LENED_012311	51.1856	0.253163	-1.98186	0.000429507	0.411188	Laccase-2	*	LENED_008993	102.525	6.4976	2.69991	9.05984e-06	0.00566806	hypothetical protein	*	LENED_001765	35568.8	0.429163	-1.2204	5.46006e-06	0.00420425	hypothetical protein	*	LENED_000978
	LENED_005410	6184.72	2.04941	1.03521	3.46598e-05	0.0288745	Protein priA	*	LENED_008665	1281.6	0.289024	-1.79074	0.00186688	0.358908	hypothetical protein	*	LENED_005467	126.88	2.05757	1.04094	0.00261877	0.683084	hypothetical protein	*	LENED_005706	24.0413	0.246681	-2.01928	0.00134784	0.670399	hypothetical protein	*	LENED_005246	352.167	2.42432	1.27758	2.13511e-05	0.0125721	glutamine amidotransferase	*	LENED_005504	156.303	0.208369	-2.26279	6.6344e-06	0.0047436	Laccase-2	*	LENED_012599
	LENED_010374	2434.43	2.17668	1.12213	4.97574e-05	0.0382635	hypothetical protein	*	LENED_000777	72.3178	0.403832	-1.30817	0.00271088	0.374082	Cytochrome P450 monooxygenase	*	LENED_005375	31.2809	3.4093	1.76947	0.00269655	0.683084	hypothetical protein	*	LENED_001276	4134.25	0.245385	-2.02688	0.00159909	0.670399	Cytochrome P450 monooxygenase	*	LENED_009210	53.3804	3.70477	1.88938	2.71943e-05	0.0147968	Protein sym-1	*	LENED_004753	167.802	0.206471	-2.27599	7.58773e-06	0.00506355	hypothetical protein	*	LENED_003353
	LENED_012542	142.052	3.71223	1.89229	0.000633097	0.236903	Pyruvate decarboxylase	*	LENED_003485	295.303	0.446656	-1.16276	0.00272393	0.374082	hypothetical protein	*	LENED_008450	39.652	4.60476	2.20313	0.00309921	0.720962	hypothetical protein	*	LENED_008217	195.224	0.416327	-1.26421	0.00162996	0.670399	Alpha-ketoglutarate-dependent dioxygenase	*	LENED_012542	121.939	2.75223	1.4606	2.80858e-05	0.0147968	Pyruvate decarboxylase	*	LENED_001125	220.409	0.337789	-1.5658	2.96143e-05	0.014822	hypothetical protein	*	LENED_001607
	LENED_000285	60.7823	2.78937	1.47994	0.000681497	0.236903	Zn(2)-Cys(6) binuclear cluster domain-containing protein	*	LENED_010593	18.1581	0.233607	-2.09784	0.00360155	0.433791	hypothetical protein	*	LENED_011839	16005.6	2.27773	1.1876	0.00326068	0.734159	hypothetical protein	*	LENED_010254	95.5092	0.444431	-1.16997	0.00211275	0.683084	Siderophore iron transporter 3	*	LENED_012130	4288.89	2.15533	1.10791	3.61532e-05	0.017233	hypothetical protein	*	LENED_008077	976.507	0.455119	-1.13569	6.35901e-05	0.0276912	hypothetical protein	*	LENED_010912
	LENED_007405	389.424	2.13517	1.09435	0.00111077	0.277609	hypothetical protein	*	LENED_006098	3394	0.30688	-1.70425	0.00464416	0.499223	Salicylate hydroxylase	*	LENED_001803	106.676	2.26883	1.18195	0.00354715	0.771199	Molybdenum cofactor sulfurase	*	LENED_002835	10840.8	0.478312	-1.06398	0.00230048	0.683084	Oil body-associated protein	*	LENED_009993	114.109	8.85276	3.14613	6.90412e-05	0.0276912	hypothetical protein	*	LENED_007056	4749.57	0.479567	-1.06019	6.64008e-05	0.0276912	hypothetical protein	*	LENED_012138
	LENED_008450	27.8593	3.28213	1.71463	0.00143271	0.318283	hypothetical protein	*	LENED_000529	29.741	0.345794	-1.53202	0.00513703	0.522226	hypothetical protein	*	LENED_001116	125.504	2.02158	1.01549	0.00397994	0.806434	hypothetical protein	*	LENED_001422	294.47	0.434114	-1.20385	0.00243214	0.683084	hypothetical protein	*	LENED_001382	7092.43	2.25763	1.17481	6.91588e-05	0.0276912	Hercynylcysteine sulfoxide lyase	*	LENED_010736	713.34	0.400413	-1.32044	8.01974e-05	0.0302774	hypothetical protein	*	LENED_007706
	LENED_003789	112.746	2.00702	1.00505	0.00190284	0.358919	hypothetical protein	*	LENED_012661	173.196	0.247071	-2.01701	0.00828343	0.60467	Glutathione S-transferase	*	LENED_004549	152.222	2.48001	1.31035	0.00448238	0.857769	hypothetical protein	*	LENED_008120	1450.26	0.465056	-1.10452	0.00258377	0.683084	Zinc-type alcohol dehydrogenase-like protein	*	LENED_007229	217.764	2.72033	1.44378	8.16673e-05	0.0302774	hypothetical protein	*	LENED_001859	9.67939	0.0545598	-4.19602	0.000103371	0.036955	hypothetical protein	*	LENED_006825
	LENED_005282	81.4696	2.51384	1.32989	0.00200991	0.365328	glycosyltransferase family 1 protein	*	LENED_002791	299.812	0.12531	-2.99642	0.00939144	0.636162	hypothetical protein	*	LENED_012170	81.755	2.19186	1.13215	0.00454481	0.857769	hypothetical protein	*	LENED_001343	645.895	0.404103	-1.30721	0.00267732	0.683084	Alpha-ketoglutarate-dependent sulfonate dioxygenase	*	LENED_009576	182.774	2.38292	1.25273	0.00011722	0.0404613	hypothetical protein	*	LENED_012311	49.5949	0.223296	-2.16297	0.000159373	0.0531773	Laccase-2	*	LENED_010594
	LENED_012418	91.677	2.10395	1.0731	0.002141	0.374082	hypothetical protein	*	LENED_002790	427.228	0.345473	-1.53336	0.0105876	0.636162	Exodeoxyribonuclease	*	LENED_008939	25.3166	3.51116	1.81195	0.00536595	0.894593	Leucoanthocyanidin reductase	*	LENED_001730	309.877	0.24919	-2.00468	0.00273152	0.683084	hypothetical protein	*	LENED_008049	23531.5	2.26489	1.17944	0.000177904	0.0574457	hypothetical protein	*	LENED_006581	121.661	0.408579	-1.29131	0.000266544	0.0779229	hypothetical protein	*	LENED_008518
	LENED_003059	13548.4	2.08137	1.05754	0.00267039	0.374082	Pathogenesis-related protein 5	*	LENED_007614	1972.15	0.467316	-1.09753	0.0105889	0.636162	hypothetical protein	*	LENED_010130	2917.67	2.46546	1.30186	0.00604089	0.990606	FAD-dependent monooxygenase	*	LENED_008665	1424.05	0.319558	-1.64585	0.00281924	0.687825	hypothetical protein	*	LENED_007456	302.428	2.17501	1.12102	0.000203222	0.0635704	carbohydrate-binding module family 20 protein	*	LENED_005549	703.222	0.491269	-1.02541	0.000275251	0.0779229	hypothetical protein	*	LENED_007195
	LENED_009174	8.93532	7.24496	2.85698	0.00440511	0.48521	hypothetical protein	*	LENED_000271	272.241	0.492335	-1.02229	0.0109037	0.644995	Glycine dehydrogenase	*	LENED_008977	1313.59	2.21975	1.1504	0.00726909	1	Purine-cytosine permease fcyB	*	LENED_010736	767.398	0.495682	-1.01251	0.00301159	0.71726	hypothetical protein	*	LENED_000216	877.821	2.00226	1.00163	0.000281584	0.0779229	hypothetical protein	*	LENED_001396	35027.2	0.487234	-1.03731	0.000376571	0.0942369	Thiamine thiazole synthase	*	LENED_004444
	LENED_009936	3251.51	2.10532	1.07404	0.00763279	0.59765	putative chitinase	*	LENED_006126	4056.53	0.349566	-1.51636	0.0117277	0.662805	hypothetical protein	*	LENED_009277	134.431	6.93638	2.79418	0.00740135	1	hypothetical protein	*	LENED_007056	4825.79	0.492394	-1.02212	0.00471688	0.873758	hypothetical protein	*	LENED_007232	13.7962	7.51799	2.91035	0.000287531	0.0779229	Short chain dehydrogenase	*	LENED_008406	9835.24	0.31631	-1.66059	0.000580117	0.11851	Rhamnolipids biosynthesis 3-oxoacyl-[acyl-carrier-protein] reductase	*	LENED_009547
	LENED_011070	106.047	2.32044	1.2144	0.00889351	0.621737	hypothetical protein	*	LENED_011830	56.5041	0.495663	-1.01257	0.012218	0.667879	hypothetical protein	*	LENED_007723	33.0073	2.76014	1.46474	0.00763643	1	hypothetical protein	*	LENED_003675	109.735	0.494878	-1.01485	0.00741133	1	Aspyridones efflux protein	*	LENED_004170	2375.03	7.8515	2.97297	0.000288027	0.0779229	hypothetical protein	*	LENED_006521	5998.18	0.424277	-1.23692	0.0010325	0.172429	hypothetical protein	*	LENED_007753
	LENED_004236	67.3024	2.18358	1.1267	0.0100771	0.636162	hypothetical protein	*	LENED_002872	260.318	0.371744	-1.42762	0.012537	0.667879	Diacetyl reductase	*	LENED_012715	49.4893	2.36592	1.2424	0.00788127	1	Meiosis-specific protein	*	LENED_011395	123.335	0.422227	-1.24391	0.00798837	1	hypothetical protein	*	LENED_007069	97.852	2.45958	1.29841	0.000318488	0.0838965	hypothetical protein	*	LENED_011395	114.931	0.335216	-1.57684	0.00147306	0.197434	hypothetical protein	*	LENED_005277
	LENED_000216	900.903	2.32704	1.2185	0.0102719	0.636162	hypothetical protein	*	LENED_008955	15.6559	0.280731	-1.83274	0.0146426	0.721095	hypothetical protein	*	LENED_009289	108.479	2.1361	1.09498	0.00789896	1	hypothetical protein	*	LENED_001125	248.707	0.498552	-1.00418	0.00956683	1	hypothetical protein	*	LENED_007623	104.396	2.643	1.40217	0.000393672	0.0961135	Spermidine N(1)-acetyltransferase	*	LENED_002791	303.18	0.057848	-4.11159	0.001499	0.197434	hypothetical protein	*	LENED_005561
	LENED_011302	41.5	2.18305	1.12634	0.0126363	0.667879	hypothetical protein	*	LENED_001037	69.5678	0.49782	-1.0063	0.0165077	0.730314	hypothetical protein	*	LENED_001882	6296.1	2.09595	1.0676	0.00826262	1	Citrinin biosynthesis cluster MFS transporter	*	LENED_008990	44.597	0.435465	-1.19937	0.01074	1	Cytochrome b561 and DOMON domain-containing protein	*	LENED_010465	50.7997	2.91711	1.54454	0.000461285	0.107383	hypothetical protein	*	LENED_008665	1369.16	0.278096	-1.84635	0.00167913	0.21276	hypothetical protein	*	LENED_004797
	LENED_005660	21.2961	3.19198	1.67445	0.014483	0.716763	hypothetical protein	*	LENED_006717	36.3188	0.454113	-1.13888	0.0174664	0.730314	hypothetical protein	*	LENED_000305	82.5076	2.00507	1.00365	0.00837756	1	hypothetical protein	*	LENED_004535	53.0963	0.404727	-1.30498	0.0126671	1	hypothetical protein	*	LENED_001239	1237.01	2.06558	1.04655	0.000478364	0.108828	hypothetical protein	*	LENED_002793	1789.08	0.0381538	-4.71203	0.00179546	0.220589	Efflux pump	*	LENED_005765
	LENED_004626	16.5313	3.29093	1.7185	0.0151803	0.729603	hypothetical protein	*	LENED_012740	52.4464	0.138463	-2.85243	0.0187143	0.734685	hypothetical protein	*	LENED_011026	10.3938	5.9862	2.58164	0.00852565	1	hydrolase superfamily protein	*	LENED_002756	198.294	0.35642	-1.48835	0.0139554	1	hypothetical protein	*	LENED_000015	1145.78	4.97154	2.31369	0.000501047	0.111455	ATPase family AAA domain-containing protein	*	LENED_000364	22.6883	0.258657	-1.95089	0.00181603	0.220589	hypothetical protein	*	LENED_001074
	LENED_008993	46.1915	2.64	1.40054	0.0153644	0.730314	hypothetical protein	*	LENED_008442	29.5053	0.437206	-1.19362	0.018871	0.736929	Aspyridones efflux protein	*	LENED_012688	54.7853	2.21522	1.14745	0.00974018	1	hypothetical protein	*	LENED_010201	44.2366	0.447247	-1.16086	0.0144552	1	Serine/threonine-protein kinase	*	LENED_006240	337.938	2.07208	1.05108	0.000526497	0.11457	Delta(14)-sterol reductase	*	LENED_004535	50.5865	0.348345	-1.52141	0.00182906	0.220589	hypothetical protein	*	LENED_001986
	LENED_000511	1775.12	2.13122	1.09168	0.0154847	0.730314	hypothetical protein	*	LENED_011045	1245.61	0.45223	-1.14487	0.0203899	0.752565	hypothetical protein	*	LENED_004360	36.375	2.66109	1.41202	0.00985575	1	Aspergillopepsin-2	*	LENED_008493	13491.7	0.453151	-1.14194	0.0146207	1	hypothetical protein	*	LENED_011137	68.5585	4.31141	2.10816	0.000574819	0.11851	Methyltransferase	*	LENED_007811	783.015	0.296614	-1.75334	0.00191494	0.225512	Pantothenate transporter	*	LENED_006691
	LENED_004380	42.055	2.08312	1.05875	0.0191811	0.739917	hypothetical protein	*	LENED_011948	6472.3	0.318846	-1.64907	0.0210623	0.752565	hypothetical protein	*	LENED_004665	207.219	2.18735	1.12918	0.010772	1	NADPH-dependent methylglyoxal reductase	*	LENED_000461	88.168	0.457373	-1.12856	0.015604	1	Putative urea carboxylase	*	LENED_011267	134.591	2.24403	1.16609	0.000670859	0.134306	hypothetical protein	*	LENED_011624	711.749	0.463988	-1.10784	0.0027489	0.27244	hypothetical protein	*	LENED_011467
	LENED_010957	83.8	2.11949	1.08371	0.0195898	0.744636	Sphingoid long-chain base transporter	*	LENED_003064	16.7564	0.349798	-1.5154	0.0213475	0.752565	Protein rds1	*	LENED_001239	1357.37	2.34019	1.22663	0.0111535	1	hypothetical protein	*	LENED_011030	113.827	0.446477	-1.16334	0.017207	1	finger domain transcription factor	*	LENED_000522	259.358	2.06999	1.04963	0.000723468	0.134913	hypothetical protein	*	LENED_001343	630.453	0.380348	-1.39461	0.00281708	0.274506	Alpha-ketoglutarate-dependent sulfonate dioxygenase	*	LENED_011879
	LENED_004549	120.919	2.00408	1.00294	0.0209658	0.752565	hypothetical protein	*	LENED_002793	1814.19	0.132331	-2.91778	0.0219361	0.752565	Efflux pump	*	LENED_012542	223.153	5.81705	2.54029	0.0113401	1	Pyruvate decarboxylase	*	LENED_012114	54.9058	0.436839	-1.19483	0.0194576	1	glycoside hydrolase family 18 protein	*	LENED_000896	287.814	2.02294	1.01645	0.000877635	0.154125	hypothetical protein	*	LENED_006684	198.472	0.463681	-1.10879	0.00285201	0.274506	hypothetical protein	*	LENED_008078
	LENED_001882	7116.2	2.80291	1.48693	0.0225732	0.752565	Citrinin biosynthesis cluster MFS transporter	*	LENED_012777	39.5403	0.458393	-1.12534	0.0222551	0.752565	hypothetical protein	*	LENED_007069	95.5008	2.3528	1.23438	0.0121508	1	hypothetical protein	*	LENED_011716	608.112	0.45325	-1.14162	0.0196243	1	hypothetical protein	*	LENED_008605	96.2836	2.33361	1.22257	0.000912017	0.157402	hypothetical protein	*	LENED_011623	948.516	0.472366	-1.08202	0.00291581	0.275351	amino acid transport system protein	*	LENED_004423
	LENED_002015	5384.22	2.22292	1.15246	0.0252501	0.776053	glycoside hydrolase family 16 protein	*	LENED_000364	23.5928	0.411399	-1.28139	0.023163	0.757828	hypothetical protein	*	LENED_007456	312.995	2.26217	1.17771	0.0136779	1	carbohydrate-binding module family 20 protein	*	LENED_009206	1264.91	0.46942	-1.09105	0.0206986	1	Aldo-keto reductase	*	LENED_011099	1149.36	2.32999	1.22032	0.00103354	0.172429	Fez family zinc finger protein	*	LENED_008120	1435.7	0.461079	-1.11691	0.00372598	0.324322	Zinc-type alcohol dehydrogenase-like protein	*	LENED_005204
	LENED_011565	27.8712	2.35147	1.23357	0.0286208	0.779794	hypothetical protein	*	LENED_010067	240.131	0.4332	-1.20689	0.02338	0.758632	hypothetical protein	*	LENED_004154	26.2512	3.54803	1.82702	0.0137783	1	glycosyltransferase family 2 protein	*	LENED_002791	347.304	0.202562	-2.30356	0.0242509	1	hypothetical protein	*	LENED_010130	3098.1	2.70604	1.43619	0.00108435	0.176525	FAD-dependent monooxygenase	*	LENED_011045	1264.31	0.368938	-1.43855	0.0038347	0.325696	hypothetical protein	*	LENED_011740
	LENED_007909	3214.19	4.21268	2.07474	0.0289204	0.779794	formate dehydrogenase	*	LENED_008843	43.3486	0.493311	-1.01943	0.0245379	0.768199	hypothetical protein	*	LENED_003351	29.4716	3.16798	1.66356	0.0138009	1	Probable kinetochore protein	*	LENED_006098	4068.67	0.444285	-1.17044	0.0250342	1	Salicylate hydroxylase	*	LENED_008090	286.885	2.77898	1.47455	0.00112549	0.176525	hypothetical protein	*	LENED_006017	786.048	0.489154	-1.03164	0.00393788	0.325696	hypothetical protein	*	LENED_008662
	LENED_002204	1021.09	2.32636	1.21808	0.0309617	0.78798	hypothetical protein	*	LENED_001927	23.0477	0.410122	-1.28587	0.0271316	0.779794	Protein alcS	*	LENED_001047	196.107	3.7295	1.89898	0.0156016	1	hypothetical protein	*	LENED_011928	22.0582	0.384495	-1.37896	0.0262868	1	hypothetical protein	*	LENED_003205	238.002	2.01028	1.0074	0.00121082	0.185865	Daple-like protein	*	LENED_001701	245.885	0.473865	-1.07745	0.00456365	0.359702	Isoflavone reductase homolog	*	LENED_007457
	LENED_005161	7.72358	4.79604	2.26185	0.0365347	0.810524	hypothetical protein	*	LENED_010788	351.434	0.34155	-1.54983	0.0273551	0.779794	hypothetical protein	*	LENED_010656	77.1214	2.03944	1.02818	0.0160009	1	Allantoin permease	*	LENED_007811	863.839	0.420157	-1.251	0.0274959	1	Pantothenate transporter liz1	*	LENED_004612	775.612	2.80051	1.48569	0.00124013	0.185865	hypothetical protein	*	LENED_000461	83.4112	0.389064	-1.36192	0.00463536	0.3625	Putative urea carboxylase	*	LENED_012249
	LENED_003743	31.1165	2.12045	1.08437	0.0369654	0.810524	hypothetical protein	*	LENED_010490	830.366	0.307038	-1.70351	0.0278691	0.779794	Fumarylacetoacetate hydrolase domain-containing protein 2	*	LENED_001614	2894.36	2.38637	1.25482	0.0160905	1	hypothetical protein	*	LENED_004539	15.9666	0.331518	-1.59284	0.0310078	1	hypothetical protein	*	LENED_000475	10454.4	2.38447	1.25367	0.00128822	0.186999	hypothetical protein	*	LENED_006228	71.749	0.471096	-1.08591	0.00534871	0.387142	hypothetical protein	*	LENED_006779
	LENED_005877	321.89	2.48858	1.31532	0.039166	0.81209	hypothetical protein	*	LENED_000461	83.5157	0.49774	-1.00653	0.027921	0.779794	Putative urea carboxylase	*	LENED_004731	98.9517	2.21318	1.14612	0.0163836	1	Non-reducing polyketide synthase	*	LENED_010652	18704.3	0.479337	-1.06089	0.0311975	1	hypothetical protein	*	LENED_005231	38.0892	2.98358	1.57704	0.001289	0.186999	hypothetical protein	*	LENED_009575	136.089	0.45427	-1.13838	0.00570343	0.39924	hypothetical protein	*	LENED_003351
	LENED_012754	703.138	2.23579	1.16079	0.0412977	0.820781	Cytochrome P450 monooxygenase	*	LENED_002920	56.9516	0.383719	-1.38188	0.0279712	0.779794	cAMP-independent regulatory protein	*	LENED_000216	910.02	2.09072	1.064	0.0165122	1	hypothetical protein	*	LENED_002271	157.678	0.348476	-1.52087	0.0315649	1	sp|A0A089FNE5|PRLL_FUNXX MFS transporter prlL OS=Fungal sp. (strain NRRL 50135) GN=prlL PE=3 SV=1	*	LENED_001138	79.4314	2.514	1.32999	0.00136293	0.192154	hypothetical protein	*	LENED_008763	614.795	0.238399	-2.06855	0.00774466	0.472708	hypothetical protein	*	LENED_005528
	LENED_009277	76.0725	3.88855	1.95923	0.0428529	0.833797	hypothetical protein	*	LENED_006243	64.874	0.254992	-1.97147	0.0290772	0.779794	Cytochrome P450 734A1	*	LENED_011137	49.2111	2.78495	1.47765	0.0166528	1	Methyltransferase	*	LENED_001859	11.9238	0.290078	-1.78549	0.0374433	1	hypothetical protein	*	LENED_012779	3147.47	2.9551	1.56321	0.00143452	0.197434	hypothetical protein	*	LENED_006098	3788.81	0.355071	-1.49382	0.00863626	0.507177	Salicylate hydroxylase	*	LENED_004161
	LENED_007337	14.1136	2.93561	1.55366	0.0433978	0.833797	hypothetical protein	*	LENED_000304	15.9488	0.331406	-1.59333	0.0312864	0.78798	hypothetical protein	*	LENED_001863	738.76	2.72801	1.44785	0.0184724	1	N-alpha-acetyltransferase	*	LENED_008371	1932.72	0.232572	-2.10425	0.0390621	1	Dehydrogenase	*	LENED_010278	14005.1	2.30101	1.20227	0.0014945	0.197434	hypothetical protein	*	LENED_006033	18224.9	0.487118	-1.03766	0.00877433	0.510646	Histone acetyltransferase	*	LENED_005375
	LENED_002109	115.926	2.15029	1.10453	0.0443637	0.838381	WW domain-containing oxidoreductase	*	LENED_007102	160.003	0.373385	-1.42126	0.032789	0.797547	Probable velvet family sexual development regulator	*	LENED_011565	31.0538	2.43998	1.28687	0.0206598	1	hypothetical protein	*	LENED_002793	2078.35	0.196787	-2.34529	0.0401858	1	Efflux pump	*	LENED_010277	7309.96	2.01571	1.01129	0.00154684	0.20109	hypothetical protein	*	LENED_008405	2314.7	0.433574	-1.20565	0.00960557	0.54323	hypothetical protein	*	LENED_010168
	LENED_009458	13357.3	2.09829	1.06922	0.0460372	0.840372	hypothetical protein	*	LENED_012237	33.4314	0.434839	-1.20145	0.0358659	0.803926	GATA transcription factor 20	*	LENED_010465	41.3598	2.16632	1.11525	0.0209315	1	hypothetical protein	*	LENED_002328	195.878	0.493981	-1.01747	0.0441012	1	Cytochrome P450 monooxygenase	*	LENED_004731	98.124	2.20964	1.14381	0.00194228	0.226072	hypothetical protein	*	LENED_007614	2127.98	0.470036	-1.08916	0.0100133	0.557533	hypothetical protein	*	LENED_012688
	LENED_012025	96.2104	2.32732	1.21867	0.0466546	0.840372	predicted protein	*	LENED_000850	21.4951	0.437628	-1.19222	0.0383493	0.810524	hypothetical protein	*	LENED_010638	29.0794	3.0623	1.61462	0.0215279	1	hypothetical protein	*	LENED_008867	490.924	0.424687	-1.23553	0.0479084	1	Calpain-9	*	LENED_007909	3764.14	4.65594	2.21907	0.00206213	0.234567	Formate dehydrogenase	*	LENED_001422	298.53	0.464509	-1.10622	0.011506	0.587627	hypothetical protein	*	LENED_003064
	LENED_008674	80.6484	2.01674	1.01202	0.0468745	0.840447	hypothetical protein	*	LENED_008378	9215.52	0.499699	-1.00087	0.04016	0.816404	L-tryptophan decarboxylase	*	LENED_005660	20.6509	2.73077	1.44931	0.0224586	1	hypothetical protein	*									LENED_003515	403.899	2.53246	1.34054	0.0023803	0.258987	hypothetical protein	*	LENED_011612	552.311	0.471445	-1.08484	0.0123506	0.612026	Sphingosine N-acyltransferase	*	LENED_000630
	LENED_007723	25.2	2.11689	1.08195	0.0479486	0.843399	hypothetical protein	*	LENED_005927	1835.91	0.430476	-1.216	0.0414566	0.822304	hypothetical protein	*	LENED_005528	39.9885	2.17027	1.11788	0.0250385	1	hypothetical protein	*									LENED_008844	382.225	2.80325	1.4871	0.00253953	0.267209	Aromatic peroxygenase	*	LENED_010858	108479	0.424229	-1.23709	0.0135524	0.633921	heat shock protein	*	LENED_000485
	LENED_001102	841.38	2.06879	1.04879	0.0492914	0.84729	hypothetical protein	*	LENED_008571	6625.16	0.341658	-1.54938	0.041964	0.829079	Cytochrome P450 monooxygenase	*	LENED_003728	446.107	3.21279	1.68383	0.0251106	1	hypothetical protein	*									LENED_012199	23.1728	3.51253	1.81251	0.0026421	0.269872	Glutathione hydrolase 1 proenzyme	*	LENED_010370	30065.7	0.400205	-1.32119	0.0147357	0.640546	hypothetical protein	*	LENED_009063
									LENED_005634	27.534	0.47301	-1.08006	0.0447935	0.83992	Delta(6)-protoilludene synthase	*	LENED_011301	101.961	2.03196	1.02288	0.0252459	1	hypothetical protein	*									LENED_001803	128.735	2.97335	1.57209	0.0028284	0.274506	Molybdenum cofactor sulfurase	*	LENED_001185	277.042	0.352077	-1.50604	0.01496	0.640546	Glucan endo-1,3-alpha-glucosidase	*	LENED_004244
									LENED_008371	1794.52	0.240556	-2.05556	0.0458734	0.83992	Dehydrogenase xptC	*	LENED_004477	1672.79	2.30623	1.20554	0.0264791	1	hypothetical protein	*									LENED_010079	14426.2	2.56889	1.36115	0.0029083	0.275351	hypothetical protein	*	LENED_011030	113.216	0.449389	-1.15396	0.0163973	0.64787	C2H2 finger domain transcription factor	*	LENED_004953
									LENED_009720	1659.19	0.378892	-1.40014	0.0469951	0.840447	Ammonia transport outward protein	*	LENED_008518	11.4314	4.06457	2.0231	0.0264901	1	Ribonuclease	*									LENED_005013	145.041	2.58614	1.3708	0.00305141	0.285464	Polyadenylate-binding protein, cytoplasmic and nuclear	*	LENED_001276	4429.22	0.344294	-1.53829	0.0189533	0.687402	Cytochrome P450 monooxygenase	*	LENED_003816
									LENED_007740	10.8187	0.290326	-1.78425	0.0474009	0.84084	hypothetical protein	*	LENED_005277	214.006	2.11734	1.08226	0.0265294	1	Serine/threonine-protein kinase	*									LENED_001791	88.4333	2.45123	1.29351	0.00325832	0.299228	hypothetical protein	*	LENED_003377	39.0057	0.45851	-1.12498	0.0202628	0.698729	hypothetical protein	*	LENED_006717
									LENED_012447	8.07048	0.191452	-2.38494	0.0493286	0.84729	hypothetical protein	*	LENED_011467	52.52	2.08545	1.06036	0.0305334	1	von Willebrand factor A domain-containing protein	*									LENED_011301	103.124	2.08907	1.06286	0.00349516	0.31238	hypothetical protein	*	LENED_008371	1829.92	0.175956	-2.50671	0.0203875	0.698729	Dehydrogenase	*	LENED_005244
																	LENED_005561	81.5827	2.25337	1.17209	0.0309904	1	specificity tyrosine-phosphorylation-regulated kinase	*									LENED_007818	2101.96	2.08525	1.06022	0.00356378	0.314591	hypothetical protein	*	LENED_001193	2274.99	0.484623	-1.04507	0.0204095	0.698729	hypothetical protein	*	LENED_008992
																	LENED_009458	15702.5	2.35199	1.23388	0.0312113	1	hypothetical protein	*									LENED_004393	94.7932	2.1112	1.07806	0.00387345	0.325696	hypothetical protein	*	LENED_000850	22.4267	0.393105	-1.34701	0.0215847	0.722617	hypothetical protein	*	LENED_008843
																	LENED_004555	26.4243	2.59903	1.37797	0.0322471	1	hypothetical protein	*									LENED_000305	84.7008	2.10709	1.07525	0.00390495	0.325696	hypothetical protein	*	LENED_008867	472.598	0.381747	-1.38931	0.0237862	0.744817	Calpain-9	*	LENED_001838
																	LENED_008775	29.438	4.12861	2.04566	0.0336928	1	hypothetical protein	*									LENED_003351	28.9941	3.13172	1.64695	0.00408668	0.3299	Probable kinetochore protein	*	LENED_002271	160.073	0.379113	-1.3993	0.026477	0.779513	MFS transporter	*	LENED_006279
																	LENED_012733	36.3045	2.11023	1.0774	0.0358817	1	NADP-dependent alcohol dehydrogenase	*									LENED_004154	24.0507	3.19662	1.67655	0.00416169	0.333268	glycosyltransferase family 2 protein	*	LENED_000010	40.5662	0.485831	-1.04147	0.0271326	0.780452	hypothetical protein	*	LENED_003931
																	LENED_008156	27.6249	2.33458	1.22317	0.0361928	1	hypothetical protein	*									LENED_004549	167.678	2.86064	1.51634	0.00527301	0.387142	hypothetical protein	*	LENED_002790	490.601	0.435212	-1.20021	0.0274462	0.782725	Exodeoxyribonuclease	*	LENED_004387
																	LENED_004244	45.5708	2.16684	1.11559	0.0367929	1	hypothetical protein	*									LENED_012170	94.9444	2.7333	1.45064	0.00590186	0.410261	hypothetical protein	*	LENED_009635	14.9798	0.346682	-1.52831	0.0292424	0.801208	Transcription factor	*	LENED_003641
																	LENED_009678	30.4754	2.2537	1.17229	0.0373885	1	hypothetical protein	*									LENED_011051	66.5438	2.13195	1.09218	0.0063405	0.426547	hypothetical protein	*	LENED_000747	7328.56	0.407416	-1.29543	0.0314569	0.830828	hypothetical protein	*	LENED_002091
																	LENED_003641	40.1435	3.50084	1.8077	0.0390112	1	hypothetical protein	*									LENED_009757	21.5994	3.22411	1.6889	0.00679779	0.434346	GABA-specific permease	*	LENED_008493	13238.3	0.435938	-1.1978	0.0317595	0.834415	hypothetical protein	*	LENED_007102
																	LENED_004797	30.2027	3.13979	1.65067	0.0403783	1	hypothetical protein	*									LENED_000657	55.5886	2.21917	1.15002	0.00701726	0.439017	hypothetical protein	*	LENED_009399	10138.6	0.427063	-1.22748	0.0385989	0.900997	Conidiation-specific protein	*	LENED_003352
																	LENED_004948	35.218	3.25561	1.70293	0.0409572	1	hypothetical protein	*									LENED_008674	100.425	2.48234	1.3117	0.00790548	0.47671	hypothetical protein	*	LENED_011948	7282.5	0.37883	-1.40038	0.0440851	0.936807	hypothetical protein	*	LENED_002872
																	LENED_000339	26.4792	2.349	1.23205	0.0415936	1	Negative regulator of sexual conjugation and meiosis	*									LENED_009277	501.479	28.8072	4.84836	0.00818168	0.490411	hypothetical protein	*	LENED_010593	22.4671	0.41769	-1.25949	0.0466125	0.936807	hypothetical protein	*	LENED_007508
																	LENED_001373	6063.21	3.13189	1.64703	0.0422932	1	hypothetical protein	*									LENED_008939	24.7758	3.44693	1.78531	0.00866407	0.507177	Leucoanthocyanidin reductase	*	LENED_009313	54540.4	0.46432	-1.10681	0.0489761	0.936807	hypothetical protein	*	LENED_012740
																	LENED_008993	66.495	3.82716	1.93627	0.0450774	1	hypothetical protein	*									LENED_008394	54.9995	2.15168	1.10546	0.00935765	0.535258	Type-1Ba cytolytic delta-endotoxin	*									LENED_004948
																	LENED_004782	68.2504	2.35238	1.23412	0.0457042	1	hypothetical protein	*									LENED_000738	2993.77	2.25439	1.17274	0.00943862	0.536822	Repressor ROX1	*									LENED_011164
																	LENED_001471	625.607	3.82592	1.93581	0.0457512	1	hypothetical protein	*									LENED_011136	8.70292	5.62196	2.49107	0.0102532	0.566205	Para-nitrobenzyl esterase	*									LENED_010988
																	LENED_011099	1144.92	2.29316	1.19734	0.0466206	1	Fez family zinc finger protein	*									LENED_002114	2738.98	3.36113	1.74894	0.0106151	0.568	hypothetical protein	*									LENED_006125
																	LENED_003789	195.124	3.78889	1.92177	0.0488597	1	hypothetical protein	*									LENED_005510	578.09	3.30884	1.72632	0.0107684	0.568	hypothetical protein	*									LENED_002621
																	LENED_003029	34.3535	2.12308	1.08616	0.0493892	1	hypothetical protein	*									LENED_006254	43.9958	2.20453	1.14047	0.0108762	0.568	hypothetical protein	*									LENED_010330
																	LENED_007457	23.9158	2.33849	1.22558	0.0495644	1	hypothetical protein	*									LENED_004432	9.17754	5.19895	2.37822	0.0109746	0.569199	hypothetical protein	*
																	LENED_011740	6.56987	6.81265	2.76822	0.0499871	1	hypothetical protein	*									LENED_012358	139.785	2.46377	1.30087	0.0131298	0.624426	hypothetical protein	*
																																	LENED_009990	19.6268	2.88128	1.52671	0.0131622	0.624426	hypothetical protein	*
																																	LENED_012733	37.7962	2.26158	1.17733	0.0146318	0.640546	NADP-dependent alcohol dehydrogenase	*
																																	LENED_008362	44.0195	2.17685	1.12224	0.0146853	0.640546	Thymocyte nuclear protein	*
																																	LENED_000978	117.352	2.16559	1.11476	0.0149731	0.640546	NADH-ubiquinone oxidoreductase assembly factor	*
																																	LENED_002870	20.5986	2.99845	1.58422	0.0152121	0.640546	hypothetical protein	*
																																	LENED_002437	1149.08	2.31539	1.21125	0.015527	0.642252	Acetoacetyl-CoA synthetase	*
																																	LENED_011813	26.0399	2.54873	1.34978	0.0156415	0.644328	hypothetical protein	*
																																	LENED_008381	54.0674	2.03533	1.02526	0.01577	0.644809	hypothetical protein	*
																																	LENED_008285	43.4151	2.42719	1.27929	0.0158771	0.644809	Putative quercetin 2,3-dioxygenase	*
																																	LENED_009458	15234.7	2.27533	1.18608	0.016074	0.646187	hypothetical protein	*
																																	LENED_006694	27.1488	2.55858	1.35534	0.0171424	0.666664	hypothetical protein	*
																																	LENED_000835	2606.91	3.5542	1.82953	0.0175315	0.668483	Eugenol synthase	*
																																	LENED_001446	48.7458	2.48486	1.31317	0.0178689	0.668483	hypothetical protein	*
																																	LENED_011386	26.209	3.77965	1.91825	0.0178952	0.668483	Serine/threonine-protein kinase	*
																																	LENED_008450	28.3073	3.02919	1.59893	0.0180791	0.668483	hypothetical protein	*
																																	LENED_006044	631.694	2.09669	1.06811	0.0180978	0.668483	Probable allantoicase	*
																																	LENED_010567	17.8039	2.95621	1.56375	0.0201792	0.698729	Probable inactive reductase	*
																																	LENED_003641	32.8283	2.70791	1.43718	0.0227605	0.738833	hypothetical protein	*
																																	LENED_012120	40.3826	2.1327	1.09268	0.0240419	0.744817	hypothetical protein	*
																																	LENED_004124	250.487	2.05303	1.03776	0.0241161	0.744817	Glutamate--cysteine ligase catalytic subunit	*
																																	LENED_004453	1013.3	2.03153	1.02257	0.0241493	0.744817	Probable mitochondrial chaperone	*
																																	LENED_008992	11.7398	3.63753	1.86296	0.0242321	0.744817	hypothetical protein	*
																																	LENED_001047	180.354	3.38102	1.75746	0.0252751	0.764361	hypothetical protein	*
																																	LENED_007538	1467.43	2.06765	1.04799	0.0255845	0.766768	hypothetical protein	*
																																	LENED_000797	16.0818	2.93472	1.55322	0.0256708	0.767048	hypothetical protein	*
																																	LENED_005680	2381.8	2.0347	1.02481	0.0260507	0.771502	hypothetical protein	*
																																	LENED_002850	26.9033	2.2794	1.18866	0.029163	0.801208	hypothetical protein	*
																																	LENED_006771	674.436	2.17928	1.12385	0.0298847	0.80801	hypothetical protein	*
																																	LENED_003097	850.454	2.05565	1.03959	0.0302505	0.809647	hypothetical protein	*
																																	LENED_002009	122.848	3.5398	1.82367	0.0309813	0.822608	hypothetical protein	*
																																	LENED_009580	45.2203	2.06576	1.04667	0.03308	0.85343	hypothetical protein	*
																																	LENED_011250	7.38733	4.50141	2.17038	0.03372	0.861809	hypothetical protein	*
																																	LENED_003301	189.361	3.26899	1.70885	0.0347113	0.875214	hypothetical protein	*
																																	LENED_006045	292.388	2.03091	1.02212	0.0355353	0.885751	allantoicase	*
																																	LENED_003029	36.3668	2.3307	1.22077	0.038439	0.900997	hypothetical protein	*
																																	LENED_009036	56.7797	2.165	1.11437	0.038489	0.900997	hypothetical protein	*
																																	LENED_011026	7.73889	4.24061	2.08427	0.0393698	0.904326	hydrolase superfamily protein	*
																																	LENED_011138	32.4961	2.52625	1.337	0.0394479	0.904326	hypothetical protein	*
																																	LENED_004768	35.0375	2.14414	1.1004	0.0398819	0.904326	hypothetical protein	*
																																	LENED_001104	221.471	2.30043	1.20191	0.0403889	0.904326	hypothetical protein	*
																																	LENED_006657	168.122	2.62265	1.39102	0.0427008	0.932961	glycoside hydrolase family 16 protein	*
																																	LENED_007798	9.97049	4.04675	2.01676	0.0433062	0.936807	hypothetical protein	*
																																	LENED_002204	1110.1	2.35309	1.23456	0.044404	0.936807	hypothetical protein	*
																																	LENED_005770	181.928	2.67963	1.42203	0.0444537	0.936807	hypothetical protein	*
																																	LENED_003445	437.186	2.14506	1.10102	0.0454424	0.936807	hypothetical protein	*
																																	LENED_009163	101.131	2.24247	1.16509	0.0456967	0.936807	carbohydrate-binding module family 50 protein	*
																																	LENED_008698	16.4303	2.58804	1.37186	0.0460902	0.936807	Alpha-ketoglutarate-dependent dioxygenase	*
																																	LENED_006275	49.0961	2.24963	1.16968	0.0461055	0.936807	hypothetical protein	*
																																	LENED_005089	18.6041	2.40174	1.26408	0.0470785	0.936807	hypothetical protein	*
																																	LENED_007544	1316.45	2.2202	1.15069	0.0472366	0.936807	Rubrofusarin-specific efflux pump	*
																																	LENED_004948	33.1929	3.04019	1.60416	0.0482087	0.936807	hypothetical protein	*
																																	LENED_001200	57.5144	2.28816	1.19419	0.048872	0.936807	hypothetical protein	*
[truncated: 47 more columns]

## Sheet: Supplementary Table S8
GO enrichment analysis
CK VS T1												CK VS T2												CK VS T3
Category	Term	GO.ID	Up	Down	DEG	Total	Pvalue	adjustPvalue	Up_gene	Down_gene		Category	Term	GO.ID	Up	Down	DEG	Total	Pvalue	adjustPvalue	Up_gene	Down_gene	*	Category	Term	GO.ID	Up	Down	DEG	Total	Pvalue	adjustPvalue	Up_gene	Down_gene	*
MF	DNA-(apurinic or apyrimidinic site) endonuclease activity	GO:0003906	0	1	1	1	0.00549928	0.123411	-	LENED_002790	*	MF	oxidoreductase activity	GO:0016491	2	10	12	570	0.0017691	0.136221	LENED_008775;LENED_010130	LENED_000632;LENED_001276;LENED_001343;LENED_002328;LENED_004681;LENED_006736;LENED_006924;LENED_008120;LENED_008371;LENED_012311	*	MF	allantoicase activity	GO:0004037	2	0	2	2	0.000117819	0.00443785	LENED_006044;LENED_006045	-	*
	oxidoreductase activity	GO:0016491	2	6	8	570	0.00724875	0.123411	LENED_002536;LENED_007909	LENED_000271;LENED_000777;LENED_001276;LENED_006243;LENED_008371;LENED_008571	*		calcium-dependent cysteine-type endopeptidase activity	GO:0004198	0	1	1	1	0.00868307	0.222865	-	LENED_008867	*		ureidoglycolate hydrolase activity	GO:0004848	2	0	2	2	0.000117819	0.00443785	LENED_006044;LENED_006045	-	*
	glycine dehydrogenase (decarboxylating) activity	GO:0004375	0	1	1	2	0.0109699	0.123411	-	LENED_000271	*		inositol oxygenase activity	GO:0050113	0	1	1	1	0.00868307	0.222865	-	LENED_006736	*		ureidoglycolate lyase activity	GO:0050385	2	0	2	2	0.000117819	0.00443785	LENED_006044;LENED_006045	-	*
	oxidoreductase activity, acting on the CH-NH2 group of donors, disulfide as acceptor	GO:0016642	0	1	1	2	0.0109699	0.123411	-	LENED_000271	*		cysteine-type endopeptidase activity	GO:0004197	0	1	1	2	0.0172932	0.229458	-	LENED_008867	*		hydrolase activity, acting on carbon-nitrogen (but not peptide) bonds, in linear amidines	GO:0016813	2	0	2	6	0.00171871	0.0359812	LENED_006044;LENED_006045	-	*
	formate dehydrogenase (NAD+) activity	GO:0008863	1	0	1	3	0.016412	0.147708	LENED_007909	-	*		glucan 1,4-alpha-glucosidase activity	GO:0004339	1	0	1	2	0.0172932	0.229458	LENED_007456	-	*		amidine-lyase activity	GO:0016842	2	0	2	6	0.00171871	0.0359812	LENED_006044;LENED_006045	-	*
	thiamine pyrophosphate binding	GO:0030976	1	0	1	5	0.0272112	0.204084	LENED_012542	-	*		coenzyme binding	GO:0050662	4	1	5	180	0.0178799	0.229458	LENED_004665;LENED_008775;LENED_010130;LENED_012542	LENED_004681	*		oxidoreductase activity	GO:0016491	4	10	14	570	0.00191051	0.0359812	LENED_003065;LENED_007909;LENED_008844;LENED_010130	LENED_000632;LENED_001276;LENED_001343;LENED_001396;LENED_004681;LENED_005504;LENED_008120;LENED_008371;LENED_008406;LENED_012311	*
	sulfur compound binding	GO:1901681	1	0	1	7	0.037898	0.24363	LENED_012542	-	*		starch binding	GO:2001070	1	0	1	3	0.0258311	0.284142	LENED_007456	-	*		carbon-nitrogen lyase activity	GO:0016840	2	0	2	9	0.00403976	0.0652133	LENED_006044;LENED_006045	-	*
	oxidoreductase activity, acting on the CH-NH2 group of donors	GO:0016638	0	1	1	9	0.0484735	0.2686	-	LENED_000271	*		thiamine pyrophosphate binding	GO:0030976	1	0	1	5	0.0426922	0.410912	LENED_012542	-	*		DNA-(apurinic or apyrimidinic site) endonuclease activity	GO:0003906	0	1	1	1	0.0109986	0.124284	-	LENED_002790	*
	structural constituent of cell wall	GO:0005199	0	1	1	10	0.0537199	0.2686	-	LENED_002150	*		catalytic activity	GO:0003824	11	14	25	2375	0.0571394	0.456387	LENED_000339;LENED_001677;LENED_001803;LENED_004154;LENED_004360;LENED_004665;LENED_005277;LENED_007456;LENED_008775;LENED_010130;LENED_012542	LENED_000461;LENED_000632;LENED_001276;LENED_001343;LENED_002328;LENED_004681;LENED_006736;LENED_006924;LENED_008120;LENED_008371;LENED_008867;LENED_010201;LENED_012114;LENED_012311	*		calcium-dependent cysteine-type endopeptidase activity	GO:0004198	0	1	1	1	0.0109986	0.124284	-	LENED_008867	*
	metal ion binding	GO:0046872	2	4	6	574	0.0808285	0.34226	LENED_000285;LENED_012542	LENED_000777;LENED_001276;LENED_002790;LENED_006243	*		sulfur compound binding	GO:1901681	1	0	1	7	0.059271	0.456387	LENED_012542	-	*		glutamate-cysteine ligase activity	GO:0004357	1	0	1	1	0.0109986	0.124284	LENED_004124	-	*
	cation binding	GO:0043169	2	4	6	579	0.0836636	0.34226	LENED_000285;LENED_012542	LENED_000777;LENED_001276;LENED_002790;LENED_006243	*		structural constituent of cell wall	GO:0005199	0	1	1	10	0.08362	0.478906	-	LENED_002150	*		cysteine-type endopeptidase activity	GO:0004197	0	1	1	2	0.0218793	0.176597	-	LENED_008867	*
	carboxy-lyase activity	GO:0016831	1	0	1	18	0.0947154	0.355183	LENED_012542	-	*		cofactor binding	GO:0048037	4	1	5	281	0.0913741	0.478906	LENED_004665;LENED_008775;LENED_010130;LENED_012542	LENED_004681	*		glucan 1,4-alpha-glucosidase activity	GO:0004339	1	0	1	2	0.0218793	0.176597	LENED_007456	-	*
	oxidoreductase activity, acting on the aldehyde or oxo group of donors, NAD or NADP as acceptor	GO:0016620	1	0	1	25	0.129201	0.382668	LENED_007909	-	*		FAD binding	GO:0071949	1	0	1	11	0.0916001	0.478906	LENED_010130	-	*		CoA-ligase activity	GO:0016405	1	0	1	2	0.0218793	0.176597	LENED_002437	-	*
	carbon-carbon lyase activity	GO:0016830	1	0	1	27	0.138823	0.382668	LENED_012542	-	*		protein kinase activity	GO:0004672	2	1	3	125	0.0924304	0.478906	LENED_000339;LENED_005277	LENED_010201	*		acetoacetate-CoA ligase activity	GO:0030729	1	0	1	2	0.0218793	0.176597	LENED_002437	-	*
	magnesium ion binding	GO:0000287	1	0	1	28	0.143596	0.382668	LENED_012542	-	*		oxidoreductase activity, acting on diphenols and related substances as donors, oxygen as acceptor	GO:0016682	0	1	1	12	0.099513	0.478906	-	LENED_012311	*		copper ion binding	GO:0005507	0	2	2	22	0.0236937	0.178492	-	LENED_005504;LENED_012311	*
	oxidoreductase activity, acting on the aldehyde or oxo group of donors	GO:0016903	1	0	1	29	0.148344	0.382668	LENED_007909	-	*		hydroquinone:oxygen oxidoreductase activity	GO:0052716	0	1	1	12	0.099513	0.478906	-	LENED_012311	*		ferrous iron binding	GO:0008198	0	1	1	3	0.0326434	0.194143	-	LENED_001396	*
	NAD binding	GO:0051287	1	0	1	29	0.148344	0.382668	LENED_007909	-	*		endopeptidase activity	GO:0004175	1	1	2	65	0.108333	0.490685	LENED_004360	LENED_008867	*		formate dehydrogenase (NAD+) activity	GO:0008863	1	0	1	3	0.0326434	0.194143	LENED_007909	-	*
	DNA-binding transcription factor activity, RNA polymerase II-specific	GO:0000981	1	0	1	30	0.153067	0.382668	LENED_000285	-	*		cysteine-type peptidase activity	GO:0008234	0	1	1	16	0.130503	0.499253	-	LENED_008867	*		acid-thiol ligase activity	GO:0016878	1	0	1	3	0.0326434	0.194143	LENED_002437	-	*
	hydrolase activity, hydrolyzing O-glycosyl compounds	GO:0004553	2	0	2	152	0.202523	0.434155	LENED_002015;LENED_009936	-	*		oxidoreductase activity, acting on single donors with incorporation of molecular oxygen	GO:0016701	0	1	1	16	0.130503	0.499253	-	LENED_006736	*		starch binding	GO:2001070	1	0	1	3	0.0326434	0.194143	LENED_007456	-	*
	oxidoreductase activity, acting on the CH-OH group of donors, NAD or NADP as acceptor	GO:0016616	1	0	1	42	0.207843	0.434155	LENED_007909	-	*		oxidoreductase activity, acting on diphenols and related substances as donors	GO:0016679	0	1	1	17	0.138088	0.499253	-	LENED_012311	*		thiamine pyrophosphate binding	GO:0030976	1	0	1	5	0.0538268	0.304121	LENED_012542	-	*
	vitamin binding	GO:0019842	1	0	1	43	0.212253	0.434155	LENED_012542	-	*		glucosidase activity	GO:0015926	1	0	1	18	0.14561	0.499253	LENED_007456	-	*		catalytic activity	GO:0003824	17	14	31	2375	0.0570524	0.306996	LENED_001382;LENED_001677;LENED_001803;LENED_002437;LENED_003065;LENED_004124;LENED_004154;LENED_006044;LENED_006045;LENED_006657;LENED_007456;LENED_007909;LENED_008844;LENED_010130;LENED_010567;LENED_011386;LENED_012542	LENED_000461;LENED_000632;LENED_001276;LENED_001343;LENED_001396;LENED_002790;LENED_004681;LENED_005504;LENED_006033;LENED_008120;LENED_008371;LENED_008406;LENED_008867;LENED_012311	*
	catalytic activity, acting on DNA	GO:0140097	0	1	1	43	0.212253	0.434155	-	LENED_002790	*		carboxy-lyase activity	GO:0016831	1	0	1	18	0.14561	0.499253	LENED_012542	-	*		acid-amino acid ligase activity	GO:0016881	1	0	1	6	0.0642484	0.324042	LENED_004124	-	*
	DNA-binding transcription factor activity	GO:0003700	1	0	1	50	0.242478	0.438538	LENED_000285	-	*		phosphotransferase activity, alcohol group as acceptor	GO:0016773	2	1	3	158	0.155443	0.499253	LENED_000339;LENED_005277	LENED_010201	*		histone acetyltransferase activity	GO:0004402	0	1	1	7	0.0745582	0.324042	-	LENED_006033	*
	catalytic activity	GO:0003824	6	9	15	2375	0.243034	0.438538	LENED_002015;LENED_002536;LENED_005282;LENED_007909;LENED_009936;LENED_012542	LENED_000271;LENED_000461;LENED_000777;LENED_001276;LENED_002790;LENED_006243;LENED_008371;LENED_008571;LENED_010490	*		aspartic-type endopeptidase activity	GO:0004190	1	0	1	22	0.175064	0.499253	LENED_004360	-	*		peptide N-acetyltransferase activity	GO:0034212	0	1	1	7	0.0745582	0.324042	-	LENED_006033	*
	hydrolase activity, acting on glycosyl bonds	GO:0016798	2	0	2	172	0.243632	0.438538	LENED_002015;LENED_009936	-	*		copper ion binding	GO:0005507	0	1	1	22	0.175064	0.499253	-	LENED_012311	*		peptide-lysine-N-acetyltransferase activity	GO:0061733	0	1	1	7	0.0745582	0.324042	-	LENED_006033	*
	coenzyme binding	GO:0050662	2	0	2	180	0.260259	0.450448	LENED_007909;LENED_012542	-	*		aspartic-type peptidase activity	GO:0070001	1	0	1	22	0.175064	0.499253	LENED_004360	-	*		sulfur compound binding	GO:1901681	1	0	1	7	0.0745582	0.324042	LENED_012542	-	*
	transcription regulator activity	GO:0140110	1	0	1	58	0.275674	0.459457	LENED_000285	-	*		hydrolase activity, acting on glycosyl bonds	GO:0016798	2	1	3	172	0.185551	0.499253	LENED_001677;LENED_007456	LENED_012114	*		lyase activity	GO:0016829	3	0	3	92	0.0789526	0.330431	LENED_006044;LENED_006045;LENED_012542	-	*
	oxidoreductase activity, acting on CH-OH group of donors	GO:0016614	1	0	1	63	0.295717	0.475259	LENED_007909	-	*		dioxygenase activity	GO:0051213	0	1	1	24	0.189421	0.499253	-	LENED_001343	*		ligase activity	GO:0016874	2	1	3	99	0.0936395	0.377902	LENED_002437;LENED_004124	LENED_000461	*
	lyase activity	GO:0016829	1	0	1	92	0.401992	0.62378	LENED_012542	-	*		polysaccharide binding	GO:0030247	1	0	1	25	0.196509	0.499253	LENED_007456	-	*		hydrolase activity, acting on carbon-nitrogen (but not peptide) bonds	GO:0016810	2	0	2	49	0.10035	0.382117	LENED_006044;LENED_006045	-	*
	ligase activity	GO:0016874	0	1	1	99	0.425265	0.637897	-	LENED_000461	*		catalytic activity, acting on a protein	GO:0140096	3	2	5	361	0.198289	0.499253	LENED_000339;LENED_004360;LENED_005277	LENED_008867;LENED_010201	*		structural constituent of cell wall	GO:0005199	0	1	1	10	0.104828	0.382117	-	LENED_002150	*
	cofactor binding	GO:0048037	2	0	2	281	0.46527	0.661986	LENED_007909;LENED_012542	-	*		carbon-carbon lyase activity	GO:0016830	1	0	1	27	0.210504	0.499253	LENED_012542	-	*		ligase activity, forming carbon-sulfur bonds	GO:0016877	1	0	1	10	0.104828	0.382117	LENED_002437	-	*
	ion binding	GO:0043167	2	5	7	1171	0.477825	0.661986	LENED_000285;LENED_012542	LENED_000461;LENED_000777;LENED_001276;LENED_002790;LENED_006243	*		magnesium ion binding	GO:0000287	1	0	1	28	0.217414	0.499253	LENED_012542	-	*		FAD binding	GO:0071949	1	0	1	11	0.114703	0.405044	LENED_010130	-	*
	binding	GO:0005488	4	7	11	1892	0.485457	0.661986	LENED_000285;LENED_007405;LENED_007909;LENED_012542	LENED_000461;LENED_000777;LENED_001276;LENED_002790;LENED_006243;LENED_008571;LENED_012777	*		metal ion binding	GO:0046872	2	5	7	574	0.220231	0.499253	LENED_012542;LENED_012733	LENED_001276;LENED_006736;LENED_006924;LENED_008120;LENED_012311	*		oxidoreductase activity, acting on diphenols and related substances as donors, oxygen as acceptor	GO:0016682	0	1	1	12	0.124471	0.413682	-	LENED_012311	*
	structural molecule activity	GO:0005198	0	1	1	126	0.507243	0.671351	-	LENED_002150	*		FMN binding	GO:0010181	1	0	1	29	0.224264	0.499253	LENED_008775	-	*		hydroquinone:oxygen oxidoreductase activity	GO:0052716	0	1	1	12	0.124471	0.413682	-	LENED_012311	*
	zinc ion binding	GO:0008270	1	0	1	176	0.630669	0.81086	LENED_000285	-	*		cation binding	GO:0043169	2	5	7	579	0.226933	0.499253	LENED_012542;LENED_012733	LENED_001276;LENED_006736;LENED_006924;LENED_008120;LENED_012311	*		coenzyme binding	GO:0050662	3	1	4	180	0.133197	0.430037	LENED_007909;LENED_010130;LENED_012542	LENED_004681	*
	transition metal ion binding	GO:0046914	1	0	1	284	0.804888	1	LENED_000285	-	*		peptidase activity, acting on L-amino acid peptides	GO:0070011	1	1	2	125	0.296237	0.620065	LENED_004360	LENED_008867	*		cysteine-type peptidase activity	GO:0008234	0	1	1	16	0.162504	0.510083	-	LENED_008867	*
	small molecule binding	GO:0036094	2	1	3	812	0.859252	1	LENED_007909;LENED_012542	LENED_000461	*		kinase activity	GO:0016301	2	1	3	220	0.297953	0.620065	LENED_000339;LENED_005277	LENED_010201	*		oxidoreductase activity, acting on diphenols and related substances as donors	GO:0016679	0	1	1	17	0.171758	0.524184	-	LENED_012311	*
	hydrolase activity	GO:0016787	2	1	3	860	0.887329	1	LENED_002015;LENED_009936	LENED_010490	*		vitamin binding	GO:0019842	1	0	1	43	0.314297	0.636865	LENED_012542	-	*		glucosidase activity	GO:0015926	1	0	1	18	0.180913	0.524184	LENED_007456	-	*
	nucleotide binding	GO:0000166	1	1	2	766	0.945669	1	LENED_007909	LENED_000461	*		transferase activity, transferring hexosyl groups	GO:0016758	1	0	1	47	0.338107	0.650857	LENED_004154	-	*		carboxy-lyase activity	GO:0016831	1	0	1	18	0.180913	0.524184	LENED_012542	-	*
	nucleoside phosphate binding	GO:1901265	1	1	2	766	0.945669	1	LENED_007909	LENED_000461	*		carbohydrate binding	GO:0030246	1	0	1	47	0.338107	0.650857	LENED_007456	-	*		amino acid transmembrane transporter activity	GO:0015171	1	0	1	19	0.189969	0.536662	LENED_009757	-	*
	anion binding	GO:0043168	1	0	1	653	0.981535	1	LENED_012542	-	*		binding	GO:0005488	9	9	18	1892	0.348677	0.654832	LENED_000339;LENED_004665;LENED_005013;LENED_005277;LENED_007456;LENED_008775;LENED_010130;LENED_012542;LENED_012733	LENED_000461;LENED_001276;LENED_002328;LENED_004681;LENED_006736;LENED_006924;LENED_008120;LENED_010201;LENED_012311	*		peroxidase activity	GO:0004601	1	0	1	20	0.198927	0.536843	LENED_008844	-	*
	transferase activity	GO:0016740	1	0	1	665	0.982985	1	LENED_005282	-	*		peptidase activity	GO:0008233	1	1	2	148	0.370467	0.679189	LENED_004360	LENED_008867	*		identical protein binding	GO:0042802	0	1	1	21	0.207789	0.536843	-	LENED_001396	*
	heterocyclic compound binding	GO:1901363	2	1	3	1261	0.98793	1	LENED_007909;LENED_012542	LENED_000461	*		hydrolase activity, hydrolyzing O-glycosyl compounds	GO:0004553	2	0	2	152	0.383136	0.686081	LENED_001677;LENED_007456	-	*		N-acetyltransferase activity	GO:0008080	0	1	1	23	0.225228	0.536843	-	LENED_006033	*
	organic cyclic compound binding	GO:0097159	2	1	3	1262	0.988007	1	LENED_007909;LENED_012542	LENED_000461	*		small molecule binding	GO:0036094	5	3	8	812	0.408892	0.701723	LENED_000339;LENED_005277;LENED_008775;LENED_010130;LENED_012542	LENED_000461;LENED_004681;LENED_010201	*		hydrolase activity, hydrolyzing O-glycosyl compounds	GO:0004553	3	0	3	152	0.232779	0.536843	LENED_001677;LENED_006657;LENED_007456	-	*
	molecular_function	GO:0003674	8	11	19	3455	1	1	LENED_000285;LENED_002015;LENED_002536;LENED_005282;LENED_007405;LENED_007909;LENED_009936;LENED_012542	LENED_000271;LENED_000461;LENED_000777;LENED_001276;LENED_002150;LENED_002790;LENED_006243;LENED_008371;LENED_008571;LENED_010490;LENED_012777	*		flavin adenine dinucleotide binding	GO:0050660	1	0	1	60	0.410098	0.701723	LENED_010130	-	*		organic acid transmembrane transporter activity	GO:0005342	1	0	1	24	0.233806	0.536843	LENED_009757	-	*
BP	drug catabolic process	GO:0042737	1	1	2	18	0.00214242	0.125283	LENED_007909	LENED_000271	*		protein serine/threonine kinase activity	GO:0004674	0	1	1	62	0.420479	0.703845	-	LENED_010201	*		N-acyltransferase activity	GO:0016410	0	1	1	24	0.233806	0.536843	-	LENED_006033	*
	organic acid catabolic process	GO:0016054	1	1	2	30	0.00592981	0.125283	LENED_007909	LENED_000271	*		ion binding	GO:0043167	4	7	11	1171	0.440902	0.708171	LENED_008775;LENED_010130;LENED_012542;LENED_012733	LENED_000461;LENED_001276;LENED_006736;LENED_006924;LENED_008120;LENED_010201;LENED_012311	*		oxidoreductase activity, acting on peroxide as acceptor	GO:0016684	1	0	1	24	0.233806	0.536843	LENED_008844	-	*
	carboxylic acid catabolic process	GO:0046395	1	1	2	30	0.00592981	0.125283	LENED_007909	LENED_000271	*		transition metal ion binding	GO:0046914	0	3	3	284	0.453015	0.708171	-	LENED_006736;LENED_008120;LENED_012311	*		carboxylic acid transmembrane transporter activity	GO:0046943	1	0	1	24	0.233806	0.536843	LENED_009757	-	*
	glycine catabolic process	GO:0006546	0	1	1	2	0.00791473	0.125283	-	LENED_000271	*		monooxygenase activity	GO:0004497	0	1	1	74	0.479153	0.708171	-	LENED_004681	*		dioxygenase activity	GO:0051213	0	1	1	24	0.233806	0.536843	-	LENED_001343	*
	glycine metabolic process	GO:0006544	0	1	1	3	0.0118504	0.125283	-	LENED_000271	*		transferase activity, transferring phosphorus-containing groups	GO:0016772	2	1	3	300	0.490282	0.708171	LENED_000339;LENED_005277	LENED_010201	*		oxidoreductase activity, acting on the aldehyde or oxo group of donors, NAD or NADP as acceptor	GO:0016620	1	0	1	25	0.242292	0.536843	LENED_007909	-	*
	serine family amino acid catabolic process	GO:0009071	0	1	1	3	0.0118504	0.125283	-	LENED_000271	*		iron ion binding	GO:0005506	0	1	1	77	0.492899	0.708171	-	LENED_006736	*		polysaccharide binding	GO:0030247	1	0	1	25	0.242292	0.536843	LENED_007456	-	*
	formate metabolic process	GO:0015942	1	0	1	3	0.0118504	0.125283	LENED_007909	-	*		transferase activity, transferring glycosyl groups	GO:0016757	1	0	1	77	0.492899	0.708171	LENED_004154	-	*		organic anion transmembrane transporter activity	GO:0008514	1	0	1	26	0.250687	0.541961	LENED_009757	-	*
	neurotransmitter catabolic process	GO:0042135	0	1	1	3	0.0118504	0.125283	-	LENED_000271	*		methyltransferase activity	GO:0008168	1	0	1	78	0.497403	0.708171	LENED_004665	-	*		acetyltransferase activity	GO:0016407	0	1	1	27	0.25899	0.541961	-	LENED_006033	*
	formate catabolic process	GO:0042183	1	0	1	3	0.0118504	0.125283	LENED_007909	-	*		nucleotide binding	GO:0000166	4	3	7	766	0.510176	0.708171	LENED_000339;LENED_005277;LENED_008775;LENED_010130	LENED_000461;LENED_004681;LENED_010201	*		carbon-carbon lyase activity	GO:0016830	1	0	1	27	0.25899	0.541961	LENED_012542	-	*
	small molecule catabolic process	GO:0044282	1	1	2	45	0.0130503	0.125283	LENED_007909	LENED_000271	*		nucleoside phosphate binding	GO:1901265	4	3	7	766	0.510176	0.708171	LENED_000339;LENED_005277;LENED_008775;LENED_010130	LENED_000461;LENED_004681;LENED_010201	*		magnesium ion binding	GO:0000287	1	0	1	28	0.267205	0.54583	LENED_012542	-	*
	regulation of neurotransmitter levels	GO:0001505	0	1	1	4	0.0157716	0.126173	-	LENED_000271	*		transferase activity, transferring one-carbon groups	GO:0016741	1	0	1	82	0.515034	0.708171	LENED_004665	-	*		oxidoreductase activity, acting on the aldehyde or oxo group of donors	GO:0016903	1	0	1	29	0.27533	0.54583	LENED_007909	-	*
	neurotransmitter metabolic process	GO:0042133	0	1	1	4	0.0157716	0.126173	-	LENED_000271	*		transporter activity	GO:0005215	2	0	2	201	0.528443	0.713862	LENED_008977;LENED_010656	-	*		NAD binding	GO:0051287	1	0	1	29	0.27533	0.54583	LENED_007909	-	*
	antibiotic catabolic process	GO:0017001	1	0	1	6	0.023571	0.174063	LENED_007909	-	*		lyase activity	GO:0016829	1	0	1	92	0.556534	0.738847	LENED_012542	-	*		antioxidant activity	GO:0016209	1	0	1	30	0.283368	0.551799	LENED_008844	-	*
	drug metabolic process	GO:0017144	1	1	2	71	0.0309101	0.211955	LENED_007909	LENED_000271	*		ligase activity	GO:0016874	0	1	1	99	0.58352	0.761542	-	LENED_000461	*		metal ion binding	GO:0046872	2	6	8	574	0.289601	0.551799	LENED_012542;LENED_012733	LENED_001276;LENED_001396;LENED_002790;LENED_005504;LENED_008120;LENED_012311	*
	antibiotic metabolic process	GO:0016999	1	0	1	9	0.0351632	0.225044	LENED_007909	-	*		structural molecule activity	GO:0005198	0	1	1	126	0.673494	0.864318	-	LENED_002150	*		hydrolase activity, acting on glycosyl bonds	GO:0016798	3	0	3	172	0.292991	0.551799	LENED_001677;LENED_006657;LENED_007456	-	*
	monocarboxylic acid catabolic process	GO:0072329	1	0	1	11	0.0428206	0.256924	LENED_007909	-	*		heterocyclic compound binding	GO:1901363	7	3	10	1261	0.705005	0.8703	LENED_000339;LENED_004665;LENED_005013;LENED_005277;LENED_008775;LENED_010130;LENED_012542	LENED_000461;LENED_004681;LENED_010201	*		cation binding	GO:0043169	2	6	8	579	0.298171	0.552349	LENED_012542;LENED_012733	LENED_001276;LENED_001396;LENED_002790;LENED_005504;LENED_008120;LENED_012311	*
	serine family amino acid metabolic process	GO:0009069	0	1	1	14	0.0542016	0.306079	-	LENED_000271	*		organic cyclic compound binding	GO:0097159	7	3	10	1262	0.706144	0.8703	LENED_000339;LENED_004665;LENED_005013;LENED_005277;LENED_008775;LENED_010130;LENED_012542	LENED_000461;LENED_004681;LENED_010201	*		ligase activity, forming carbon-nitrogen bonds	GO:0016879	1	0	1	34	0.31466	0.573493	LENED_004124	-	*
	alpha-amino acid catabolic process	GO:1901606	0	1	1	17	0.0654575	0.349107	-	LENED_000271	*		transferase activity	GO:0016740	4	1	5	665	0.712063	0.8703	LENED_000339;LENED_004154;LENED_004665;LENED_005277	LENED_010201	*		anion transmembrane transporter activity	GO:0008509	1	0	1	35	0.322273	0.578044	LENED_009757	-	*
	cellular amino acid catabolic process	GO:0009063	0	1	1	20	0.0765897	0.38698	-	LENED_000271	*		zinc ion binding	GO:0008270	0	1	1	176	0.793058	0.954148	-	LENED_008120	*		oxidoreductase activity, acting on the CH-OH group of donors, NAD or NADP as acceptor	GO:0016616	1	0	1	42	0.373303	0.63407	LENED_007909	-	*
	transmembrane transport	GO:0055085	1	2	3	346	0.150439	0.722106	LENED_001882	LENED_002793;LENED_008442	*		anion binding	GO:0043168	3	1	4	653	0.846372	1	LENED_008775;LENED_010130;LENED_012542	LENED_010201	*		cofactor binding	GO:0048037	3	1	4	281	0.373814	0.63407	LENED_007909;LENED_010130;LENED_012542	LENED_004681	*
	monocarboxylic acid metabolic process	GO:0032787	1	0	1	51	0.184669	0.781591	LENED_007909	-	*		hydrolase activity	GO:0016787	3	2	5	860	0.900832	1	LENED_001677;LENED_004360;LENED_007456	LENED_008867;LENED_012114	*		vitamin binding	GO:0019842	1	0	1	43	0.380281	0.63407	LENED_012542	-	*
	carboxylic acid metabolic process	GO:0019752	1	1	2	202	0.188858	0.781591	LENED_007909	LENED_000271	*		ribonucleotide binding	GO:0032553	1	1	2	529	0.95672	1	LENED_008775	LENED_010201	*		catalytic activity, acting on DNA	GO:0140097	0	1	1	43	0.380281	0.63407	-	LENED_002790	*
	oxoacid metabolic process	GO:0043436	1	1	2	207	0.196175	0.781591	LENED_007909	LENED_000271	*		carbohydrate derivative binding	GO:0097367	1	1	2	536	0.959201	1	LENED_008775	LENED_010201	*		transition metal ion binding	GO:0046914	0	4	4	284	0.381564	0.63407	-	LENED_001396;LENED_005504;LENED_008120;LENED_012311	*
	organic acid metabolic process	GO:0006082	1	1	2	209	0.199116	0.781591	LENED_007909	LENED_000271	*		ATP binding	GO:0005524	0	1	1	404	0.97642	1	-	LENED_010201	*		transferase activity, transferring acyl groups other than amino-acyl groups	GO:0016747	0	1	1	44	0.387183	0.634082	-	LENED_006033	*
	cellular catabolic process	GO:0044248	1	1	2	212	0.203539	0.781591	LENED_007909	LENED_000271	*		adenyl nucleotide binding	GO:0030554	0	1	1	406	0.976882	1	-	LENED_010201	*		transferase activity, transferring hexosyl groups	GO:0016758	1	0	1	47	0.407442	0.641437	LENED_004154	-	*
	response to stress	GO:0006950	1	1	2	226	0.224369	0.808412	LENED_010957	LENED_002790	*		adenyl ribonucleotide binding	GO:0032559	0	1	1	406	0.976882	1	-	LENED_010201	*		carbohydrate binding	GO:0030246	1	0	1	47	0.407442	0.641437	LENED_007456	-	*
	organic substance catabolic process	GO:1901575	1	1	2	228	0.227366	0.808412	LENED_007909	LENED_000271	*		drug binding	GO:0008144	0	1	1	439	0.983347	1	-	LENED_010201	*		ion binding	GO:0043167	7	7	14	1171	0.408703	0.641437	LENED_000015;LENED_002009;LENED_004453;LENED_010130;LENED_011386;LENED_012542;LENED_012733	LENED_000461;LENED_001276;LENED_001396;LENED_002790;LENED_005504;LENED_008120;LENED_012311	*
	carbohydrate metabolic process	GO:0005975	2	0	2	237	0.240909	0.815649	LENED_002015;LENED_009936	-	*		purine ribonucleoside triphosphate binding	GO:0035639	0	1	1	498	0.99082	1	-	LENED_010201	*		flavin adenine dinucleotide binding	GO:0050660	1	0	1	60	0.48795	0.750792	LENED_010130	-	*
	catabolic process	GO:0009056	1	1	2	251	0.262115	0.815649	LENED_007909	LENED_000271	*		purine ribonucleotide binding	GO:0032555	0	1	1	500	0.991006	1	-	LENED_010201	*		protein serine/threonine kinase activity	GO:0004674	1	0	1	62	0.49935	0.750792	LENED_011386	-	*
	nucleic acid phosphodiester bond hydrolysis	GO:0090305	0	1	1	76	0.263189	0.815649	-	LENED_002790	*		purine nucleotide binding	GO:0017076	0	1	1	502	0.991187	1	-	LENED_010201	*		oxidoreductase activity, acting on CH-OH group of donors	GO:0016614	1	0	1	63	0.504957	0.750792	LENED_007909	-	*
	transcription, DNA-templated	GO:0006351	2	0	2	257	0.27124	0.815649	LENED_000285;LENED_007405	-	*		nucleic acid binding	GO:0003676	1	0	1	514	0.992205	1	LENED_004665	-	*		transferase activity, transferring acyl groups	GO:0016746	0	1	1	63	0.504957	0.750792	-	LENED_006033	*
	nucleic acid-templated transcription	GO:0097659	2	0	2	261	0.277332	0.815649	LENED_000285;LENED_007405	-	*		molecular_function	GO:0003674	15	15	30	3455	1	1	LENED_000339;LENED_001677;LENED_001803;LENED_004154;LENED_004360;LENED_004665;LENED_005013;LENED_005277;LENED_007456;LENED_008775;LENED_008977;LENED_010130;LENED_010656;LENED_012542;LENED_012733	LENED_000461;LENED_000632;LENED_001276;LENED_001343;LENED_002150;LENED_002328;LENED_004681;LENED_006736;LENED_006924;LENED_008120;LENED_008371;LENED_008867;LENED_010201;LENED_012114;LENED_012311	*		endopeptidase activity	GO:0004175	0	1	1	65	0.515988	0.75723	-	LENED_008867	*
	RNA biosynthetic process	GO:0032774	2	0	2	263	0.280379	0.815649	LENED_000285;LENED_007405	-	*	BP	transmembrane transport	GO:0055085	3	7	10	346	0.000478183	0.0253437	LENED_001882;LENED_008977;LENED_010656	LENED_001125;LENED_001422;LENED_002271;LENED_002793;LENED_003675;LENED_007811;LENED_010254	*		small molecule binding	GO:0036094	7	2	9	812	0.552627	0.8006	LENED_000015);LENED_002009;LENED_004453;LENED_007909;LENED_010130;LENED_011386;LENED_012542	LENED_000461;LENED_004681	*
	alpha-amino acid metabolic process	GO:1901605	0	1	1	88	0.298344	0.842382	-	LENED_000271	*		inositol catabolic process	GO:0019310	0	1	1	1	0.00884416	0.232374	-	LENED_006736	*		monooxygenase activity	GO:0004497	0	1	1	74	0.562738	0.804928	-	LENED_004681	*
	oxidation-reduction process	GO:0055114	2	1	3	503	0.320898	0.880178	LENED_002536;LENED_007909	LENED_000271	*		inositol metabolic process	GO:0006020	0	1	1	3	0.0263065	0.232374	-	LENED_006736	*		iron ion binding	GO:0005506	0	1	1	77	0.57732	0.805397	-	LENED_001396	*
	regulation of transcription by RNA polymerase II	GO:0006357	1	0	1	104	0.34281	0.883594	LENED_000285	-	*		alcohol catabolic process	GO:0046164	0	1	1	3	0.0263065	0.232374	-	LENED_006736	*		transferase activity, transferring glycosyl groups	GO:0016757	1	0	1	77	0.57732	0.805397	LENED_004154	-	*
	organonitrogen compound catabolic process	GO:1901565	0	1	1	108	0.353513	0.883594	-	LENED_000271	*		polyol catabolic process	GO:0046174	0	1	1	3	0.0263065	0.232374	-	LENED_006736	*		nucleotide binding	GO:0000166	6	2	8	766	0.62949	0.857017	LENED_000015;LENED_002009;LENED_004453;LENED_007909;LENED_010130;LENED_011386	LENED_000461;LENED_004681	*
	DNA repair	GO:0006281	0	1	1	109	0.356163	0.883594	-	LENED_002790	*		organic hydroxy compound catabolic process	GO:1901616	0	1	1	3	0.0263065	0.232374	-	LENED_006736	*		nucleoside phosphate binding	GO:1901265	6	2	8	766	0.62949	0.857017	LENED_000015;LENED_002009;LENED_004453;LENED_007909;LENED_010130;LENED_011386	LENED_000461;LENED_004681	*
	small molecule metabolic process	GO:0044281	1	1	2	348	0.408641	0.883594	LENED_007909	LENED_000271	*		transport	GO:0006810	3	7	10	639	0.0413821	0.287183	LENED_001882;LENED_008977;LENED_010656	LENED_001125;LENED_001422;LENED_002271;LENED_002793;LENED_003675;LENED_007811;LENED_010254	*		ATP binding	GO:0005524	4	0	4	404	0.664875	0.878845	LENED_000015;LENED_002009;LENED_004453;LENED_011386	-	*
	cellular response to DNA damage stimulus	GO:0006974	0	1	1	130	0.409556	0.883594	-	LENED_002790	*		establishment of localization	GO:0051234	3	7	10	648	0.0450927	0.287183	LENED_001882;LENED_008977;LENED_010656	LENED_001125;LENED_001422;LENED_002271;LENED_002793;LENED_003675;LENED_007811;LENED_010254	*		adenyl nucleotide binding	GO:0030554	4	0	4	406	0.668856	0.878845	LENED_000015;LENED_002009;LENED_004453;LENED_011386	-	*
	regulation of biological quality	GO:0065008	0	1	1	130	0.409556	0.883594	-	LENED_000271	*		polyol metabolic process	GO:0019751	0	1	1	7	0.0603443	0.287183	-	LENED_006736	*		adenyl ribonucleotide binding	GO:0032559	4	0	4	406	0.668856	0.878845	LENED_000015;LENED_002009;LENED_004453;LENED_011386	-	*
	transcription by RNA polymerase II	GO:0006366	1	0	1	133	0.416841	0.883594	LENED_000285	-	*		carbohydrate catabolic process	GO:0016052	1	1	2	47	0.0639047	0.287183	LENED_007456	LENED_006736	*		inorganic molecular entity transmembrane transporter activity	GO:0015318	1	0	1	102	0.68177	0.885517	LENED_009757	-	*
	nucleobase-containing compound biosynthetic process	GO:0034654	2	0	2	360	0.426211	0.883594	LENED_000285;LENED_007405	-	*		oxidation-reduction process	GO:0055114	2	6	8	503	0.0645428	0.287183	LENED_008775;LENED_010130	LENED_000632;LENED_001343;LENED_004681;LENED_006736;LENED_008120;LENED_012311	*		ion transmembrane transporter activity	GO:0015075	1	0	1	111	0.712831	0.91534	LENED_009757	-	*
	cellular amino acid metabolic process	GO:0006520	0	1	1	137	0.426425	0.883594	-	LENED_000271	*		localization	GO:0051179	3	7	10	689	0.0650226	0.287183	LENED_001882;LENED_008977;LENED_010656	LENED_001125;LENED_001422;LENED_002271;LENED_002793;LENED_003675;LENED_007811;LENED_010254	*		drug binding	GO:0008144	4	0	4	439	0.730132	0.921205	LENED_000015;LENED_002009;LENED_004453;LENED_011386	-	*
	transport	GO:0006810	1	2	3	639	0.479544	0.883594	LENED_001882	LENED_002793;LENED_008442	*		glutathione metabolic process	GO:0006749	1	0	1	12	0.101278	0.412905	LENED_012199	-	*		anion binding	GO:0043168	6	0	6	653	0.751017	0.921205	LENED_000015;LENED_002009;LENED_004453;LENED_010130;LENED_011386;LENED_012542	-	*
	aromatic compound biosynthetic process	GO:0019438	2	0	2	399	0.481779	0.883594	LENED_000285;LENED_007405	-	*		cellular carbohydrate catabolic process	GO:0044275	0	1	1	15	0.125007	0.47324	-	LENED_006736	*		protein kinase activity	GO:0004672	1	0	1	125	0.755368	0.921205	LENED_011386	-	*
	heterocycle biosynthetic process	GO:0018130	2	0	2	403	0.48733	0.883594	LENED_000285;LENED_007405	-	*		alcohol metabolic process	GO:0006066	0	1	1	19	0.155705	0.550159	-	LENED_006736	*		peptidase activity, acting on L-amino acid peptides	GO:0070011	0	1	1	125	0.755368	0.921205	-	LENED_008867	*
	establishment of localization	GO:0051234	1	2	3	648	0.489767	0.883594	LENED_001882	LENED_002793;LENED_008442	*		cellular modified amino acid metabolic process	GO:0006575	1	0	1	22	0.178044	0.589771	LENED_012199	-	*		structural molecule activity	GO:0005198	0	1	1	126	0.75816	0.921205	-	LENED_002150	*
	response to stimulus	GO:0050896	1	1	2	405	0.490094	0.883594	LENED_010957	LENED_002790	*		organic hydroxy compound metabolic process	GO:1901615	0	1	1	25	0.199812	0.622942	-	LENED_006736	*		binding	GO:0005488	11	8	19	1892	0.775865	0.932688	LENED_000015;LENED_002009;LENED_003065;LENED_004453;LENED_005013;LENED_007456;LENED_007909;LENED_010130;LENED_011386;LENED_012542;LENED_012733	LENED_000461;LENED_001276;LENED_001396;LENED_002790;LENED_004681;LENED_005504;LENED_008120;LENED_012311	*
	nucleic acid metabolic process	GO:0090304	2	1	3	650	0.492029	0.883594	LENED_000285;LENED_007405	LENED_002790	*		polysaccharide catabolic process	GO:0000272	1	0	1	27	0.214013	0.630149	LENED_007456	-	*		peptidase activity	GO:0008233	0	1	1	148	0.812289	0.943245	-	LENED_008867	*
	organic cyclic compound biosynthetic process	GO:1901362	2	0	2	419	0.509229	0.883594	LENED_000285;LENED_007405	-	*		polysaccharide metabolic process	GO:0005976	1	0	1	45	0.331338	0.844644	LENED_007456	-	*		purine ribonucleoside triphosphate binding	GO:0035639	4	0	4	498	0.818908	0.943245	LENED_000015;LENED_002009;LENED_004453;LENED_011386	-	*
	DNA metabolic process	GO:0006259	0	1	1	175	0.510492	0.883594	-	LENED_002790	*		small molecule catabolic process	GO:0044282	0	1	1	45	0.331338	0.844644	-	LENED_006736	*		purine ribonucleotide binding	GO:0032555	4	0	4	500	0.821467	0.943245	LENED_000015;LENED_002009;LENED_004453;LENED_011386	-	*
	localization	GO:0051179	1	2	3	689	0.535436	0.883594	LENED_001882	LENED_002793;LENED_008442	*		carbohydrate metabolic process	GO:0005975	2	1	3	237	0.350205	0.844644	LENED_001677;LENED_007456	LENED_006736	*		purine nucleotide binding	GO:0017076	4	0	4	502	0.823997	0.943245	LENED_000015;LENED_002009;LENED_004453;LENED_011386	-	*
	cellular response to stress	GO:0033554	0	1	1	192	0.544285	0.883594	-	LENED_002790	*		phosphorylation	GO:0016310	2	1	3	243	0.365161	0.844644	LENED_000339;LENED_005277	LENED_010201	*		phosphotransferase activity, alcohol group as acceptor	GO:0016773	1	0	1	158	0.832803	0.943245	LENED_011386	-	*
	regulation of transcription, DNA-templated	GO:0006355	1	0	1	203	0.564989	0.883594	LENED_000285	-	*		cellular carbohydrate metabolic process	GO:0044262	0	1	1	51	0.366544	0.844644	-	LENED_006736	*		transmembrane transporter activity	GO:0022857	1	0	1	159	0.83473	0.943245	LENED_009757	-	*
	regulation of nucleic acid-templated transcription	GO:1903506	1	0	1	205	0.568659	0.883594	LENED_000285	-	*		sulfur compound metabolic process	GO:0006790	1	0	1	60	0.416019	0.918708	LENED_012199	-	*		ribonucleotide binding	GO:0032553	4	0	4	529	0.855469	0.948285	LENED_000015;LENED_002009;LENED_004453;LENED_011386	-	*
	regulation of RNA biosynthetic process	GO:2001141	1	0	1	205	0.568659	0.883594	LENED_000285	-	*		proteolysis	GO:0006508	1	1	2	177	0.469721	0.980398	LENED_004360	LENED_008867	*		carbohydrate derivative binding	GO:0097367	4	0	4	536	0.862843	0.948285	LENED_000015LENED_002009;LENED_004453;LENED_011386	-	*
	regulation of RNA metabolic process	GO:0051252	1	0	1	208	0.57411	0.883594	LENED_000285	-	*		cofactor metabolic process	GO:0051186	1	0	1	73	0.48095	0.980398	LENED_012199	-	*		zinc ion binding	GO:0008270	0	1	1	176	0.864366	0.948285	-	LENED_008120	*
	regulation of nucleobase-containing compound metabolic process	GO:0019219	1	0	1	219	0.593558	0.883594	LENED_000285	-	*		methylation	GO:0032259	1	0	1	84	0.530396	1	LENED_004665	-	*		transporter activity	GO:0005215	1	0	1	201	0.898763	0.964384	LENED_009757	-	*
	nucleobase-containing compound metabolic process	GO:0006139	2	1	3	765	0.61519	0.883594	LENED_000285;LENED_007405	LENED_002790	*		organic substance catabolic process	GO:1901575	1	1	2	228	0.609435	1	LENED_007456	LENED_006736	*		kinase activity	GO:0016301	1	0	1	220	0.919064	0.964384	LENED_011386	-	*
	regulation of cellular macromolecule biosynthetic process	GO:2000112	1	0	1	240	0.628428	0.883594	LENED_000285	-	*		catabolic process	GO:0009056	1	1	2	251	0.663206	1	LENED_007456	LENED_006736	*		catalytic activity, acting on a protein	GO:0140096	1	1	2	361	0.919142	0.964384	LENED_011386	LENED_008867	*
	RNA metabolic process	GO:0016070	2	0	2	517	0.631537	0.883594	LENED_000285;LENED_007405	-	*		phosphate-containing compound metabolic process	GO:0006796	2	1	3	395	0.696878	1	LENED_000339;LENED_005277	LENED_010201	*		protein binding	GO:0005515	0	1	1	226	0.924608	0.964384	-	LENED_001396	*
	regulation of macromolecule biosynthetic process	GO:0010556	1	0	1	242	0.631601	0.883594	LENED_000285	-	*		phosphorus metabolic process	GO:0006793	2	1	3	401	0.707113	1	LENED_000339;LENED_005277	LENED_010201	*		heterocyclic compound binding	GO:1901363	8	2	10	1261	0.933729	0.964384	LENED_000015;LENED_002009;LENED_004453;LENED_005013;LENED_007909;LENED_010130;LENED_011386;LENED_012542	LENED_000461;LENED_004681	*
	regulation of cellular biosynthetic process	GO:0031326	1	0	1	248	0.64097	0.883594	LENED_000285	-	*		protein phosphorylation	GO:0006468	0	1	1	138	0.71418	1	-	LENED_010201	*		organic cyclic compound binding	GO:0097159	8	2	10	1262	0.934197	0.964384	LENED_000015;LENED_002009;LENED_004453;LENED_005013;LENED_007909;LENED_010130;LENED_011386;LENED_012542	LENED_000461;LENED_004681	*
	regulation of biosynthetic process	GO:0009889	1	0	1	249	0.642509	0.883594	LENED_000285	-	*		macromolecule catabolic process	GO:0009057	1	0	1	146	0.734644	1	LENED_007456	-	*		hydrolase activity	GO:0016787	5	1	6	860	0.938781	0.964384	LENED_001677;LENED_006044;LENED_006045;LENED_006657;LENED_007456	LENED_008867	*
	cellular macromolecule biosynthetic process	GO:0034645	2	0	2	542	0.659235	0.883594	LENED_000285;LENED_007405	-	*		peptide metabolic process	GO:0006518	1	0	1	211	0.855927	1	LENED_012199	-	*		transferase activity, transferring phosphorus-containing groups	GO:0016772	1	0	1	300	0.96892	0.986378	LENED_011386	-	*
	cellular aromatic compound metabolic process	GO:0006725	2	1	3	814	0.662534	0.883594	LENED_000285;LENED_007405	LENED_002790	*		cellular catabolic process	GO:0044248	0	1	1	212	0.857288	1	-	LENED_006736	*		transferase activity	GO:0016740	2	1	3	665	0.985569	0.994368	LENED_004154;LENED_011386	LENED_006033	*
	heterocycle metabolic process	GO:0046483	2	1	3	814	0.662534	0.883594	LENED_000285;LENED_007405	LENED_002790	*		cellular amide metabolic process	GO:0043603	1	0	1	238	0.888637	1	LENED_012199	-	*		molecular_function	GO:0003674	23	15	38	3455	1	1	LENED_000015;LENED_001382;LENED_001677;LENED_001803;LENED_002009;LENED_002437;LENED_003065;LENED_004124;LENED_004154;LENED_004453;LENED_005013;LENED_006044;LENED_006045;LENED_006657;LENED_007456;LENED_007909;LENED_008844;LENED_009757;LENED_010130;LENED_010567;LENED_011386;LENED_012542;LENED_012733	LENED_000461;LENED_000632;LENED_001276;LENED_001343;LENED_001396;LENED_002150;LENED_002790;LENED_004681;LENED_005504;LENED_006033;LENED_008120;LENED_008371;LENED_008406;LENED_008867;LENED_012311	*
	regulation of gene expression	GO:0010468	1	0	1	263	0.663438	0.883594	LENED_000285	-	*		cellular protein modification process	GO:0006464	0	1	1	318	0.948784	1	-	LENED_010201	*	BP	allantoin metabolic process	GO:0000255	2	0	2	3	0.00031112	0.050868	LENED_006044;LENED_006045	-	*
	macromolecule biosynthetic process	GO:0009059	2	0	2	551	0.668847	0.883594	LENED_000285;LENED_007405	-	*		protein modification process	GO:0036211	0	1	1	318	0.948784	1	-	LENED_010201	*		allantoin catabolic process	GO:0000256	2	0	2	3	0.00031112	0.050868	LENED_006044;LENED_006045	-	*
	organic substance metabolic process	GO:0071704	5	2	7	1839	0.673557	0.883594	LENED_000285;LENED_002015;LENED_007405;LENED_007909;LENED_009936	LENED_000271;LENED_002790	*		protein metabolic process	GO:0019538	1	2	3	668	0.953385	1	LENED_004360	LENED_008867;LENED_010201	*		cellular amide catabolic process	GO:0043605	2	0	2	4	0.000618191	0.0611186	LENED_006044;LENED_006045	-	*
	organic cyclic compound metabolic process	GO:1901360	2	1	3	831	0.678135	0.883594	LENED_000285;LENED_007405	LENED_002790	*		metabolic process	GO:0008152	9	9	18	2448	0.957711	1	LENED_000339;LENED_001677;LENED_004360;LENED_004665;LENED_005277;LENED_007456;LENED_008775;LENED_010130;LENED_012199	LENED_000632;LENED_001343;LENED_004681;LENED_006736;LENED_008120;LENED_008867;LENED_010201;LENED_012114;LENED_012311	*		drug catabolic process	GO:0042737	3	0	3	18	0.000747628	0.0611186	LENED_006044;LENED_006045;LENED_007909	-	*
	regulation of nitrogen compound metabolic process	GO:0051171	1	0	1	276	0.681852	0.883594	LENED_000285	-	*		small molecule metabolic process	GO:0044281	0	1	1	348	0.961934	1	-	LENED_006736	*		drug metabolic process	GO:0017144	3	1	4	71	0.00573215	0.24799	LENED_006044;LENED_006045;LENED_007909	LENED_001396	*
	regulation of primary metabolic process	GO:0080090	1	0	1	286	0.69538	0.883594	LENED_000285	-	*		macromolecule modification	GO:0043412	0	1	1	357	0.965197	1	-	LENED_010201	*		glutathione metabolic process	GO:0006749	2	0	2	12	0.00645502	0.24799	LENED_004124;LENED_012199	-	*
	regulation of cellular metabolic process	GO:0031323	1	0	1	288	0.69802	0.883594	LENED_000285	-	*		organonitrogen compound metabolic process	GO:1901564	2	2	4	929	0.981162	1	LENED_004360;LENED_012199	LENED_008867;LENED_010201	*		oxazole or thiazole biosynthetic process	GO:0018131	0	1	1	1	0.010369	0.24799	-	LENED_001396	*
	cellular nitrogen compound biosynthetic process	GO:0044271	2	0	2	581	0.699512	0.883594	LENED_000285;LENED_007405	-	*		cellular process	GO:0009987	6	10	16	2463	0.994788	1	LENED_000339;LENED_001882;LENED_005277;LENED_008977;LENED_010656;LENED_012199	LENED_001125;LENED_001422;LENED_002271;LENED_002793;LENED_003675;LENED_006736;LENED_007811;LENED_008217;LENED_010201;LENED_010254	*		oxazole or thiazole metabolic process	GO:0046484	0	1	1	1	0.010369	0.24799	-	LENED_001396	*
	regulation of macromolecule metabolic process	GO:0060255	1	0	1	307	0.722076	0.899018	LENED_000285	-	*		cellular protein metabolic process	GO:0044267	0	1	1	572	0.996248	1	-	LENED_010201	*		thiazole biosynthetic process	GO:0052837	0	1	1	1	0.010369	0.24799	-	LENED_001396	*
	regulation of metabolic process	GO:0019222	1	0	1	318	0.735181	0.899018	LENED_000285	-	*		macromolecule metabolic process	GO:0043170	2	2	4	1264	0.999236	1	LENED_004360;LENED_007456	LENED_008867;LENED_010201	*		thiazole metabolic process	GO:0052838	0	1	1	1	0.010369	0.24799	-	LENED_001396	*
	biological regulation	GO:0065007	1	1	2	624	0.739817	0.899018	LENED_000285	LENED_000271	*		organic substance metabolic process	GO:0071704	4	3	7	1839	0.999897	1	LENED_001677;LENED_004360;LENED_007456;LENED_012199	LENED_006736;LENED_008867;LENED_010201	*		glutathione biosynthetic process	GO:0006750	1	0	1	2	0.0206336	0.24799	LENED_004124	-	*
	gene expression	GO:0010467	2	0	2	668	0.776736	0.900806	LENED_000285;LENED_007405	-	*		nitrogen compound metabolic process	GO:0006807	2	2	4	1467	0.999929	1	LENED_004360;LENED_012199	LENED_008867;LENED_010201	*		thiamine biosynthetic process	GO:0009228	0	1	1	2	0.0206336	0.24799	-	LENED_001396	*
	metabolic process	GO:0008152	6	3	9	2448	0.785625	0.900806	LENED_000285;LENED_002015;LENED_002536;LENED_007405;LENED_007909;LENED_009936	LENED_000271;LENED_002790;LENED_010490	*		primary metabolic process	GO:0044238	3	3	6	1748	0.999934	1	LENED_001677;LENED_004360;LENED_007456	LENED_006736;LENED_008867;LENED_010201	*		pathogenesis	GO:0009405	1	0	1	2	0.0206336	0.24799	LENED_008394	-	*
	primary metabolic process	GO:0044238	4	2	6	1748	0.787178	0.900806	LENED_000285;LENED_002015;LENED_007405;LENED_009936	LENED_000271;LENED_002790	*		cellular metabolic process	GO:0044237	3	2	5	1660	0.999963	1	LENED_000339;LENED_005277;LENED_012199	LENED_006736;LENED_010201	*		nonribosomal peptide biosynthetic process	GO:0019184	1	0	1	2	0.0206336	0.24799	LENED_004124	-	*
	cellular response to stimulus	GO:0051716	0	1	1	374	0.793496	0.900806	-	LENED_002790	*		cellular macromolecule metabolic process	GO:0044260	0	1	1	981	0.999968	1	-	LENED_010201	*		thiamine-containing compound biosynthetic process	GO:0042724	0	1	1	2	0.0206336	0.24799	-	LENED_001396	*
	cellular macromolecule metabolic process	GO:0044260	2	1	3	981	0.796253	0.900806	LENED_000285;LENED_007405	LENED_002790	*		cellular nitrogen compound metabolic process	GO:0034641	1	0	1	983	0.999969	1	LENED_012199	-	*		interspecies interaction between organisms	GO:0044419	1	0	1	2	0.0206336	0.24799	LENED_008394	-	*
	cellular nitrogen compound metabolic process	GO:0034641	2	1	3	983	0.797589	0.900806	LENED_000285;LENED_007405	LENED_002790	*		biological_process	GO:0008150	12	17	29	3279	1	1	LENED_000339;LENED_001677;LENED_001882;LENED_004360;LENED_004665;LENED_005277;LENED_007456;LENED_008775;LENED_008977;LENED_010130;LENED_010656;LENED_012199	LENED_000632;LENED_001125;LENED_001343;LENED_001422;LENED_002271;LENED_002793;LENED_003675;LENED_004681;LENED_006736;LENED_007811;LENED_008120;LENED_008217;LENED_008867;LENED_010201;LENED_010254;LENED_012114;LENED_012311	*		cellular modified amino acid metabolic process	GO:0006575	2	0	2	22	0.0211763	0.24799	LENED_004124;LENED_012199	-	*
	cellular biosynthetic process	GO:0044249	2	0	2	776	0.850234	0.943674	LENED_000285;LENED_007405	-	*	CC	membrane	GO:0016020	13	10	23	1511	0.000340323	0.00544516	LENED_001239;LENED_001677;LENED_001882;LENED_004154;LENED_004360;LENED_008156;LENED_008977;LENED_008993;LENED_010130;LENED_010656;LENED_011740;LENED_012199;LENED_012688	LENED_001125;LENED_001276;LENED_001422;LENED_002271;LENED_002793;LENED_002835;LENED_003675;LENED_006924;LENED_007811;LENED_010254	*		sulfur compound metabolic process	GO:0006790	2	1	3	60	0.0233104	0.24799	LENED_004124;LENED_012199	LENED_001396	*
	organic substance biosynthetic process	GO:1901576	2	0	2	787	0.85647	0.943674	LENED_000285;LENED_007405	-	*		integral component of membrane	GO:0016021	8	8	16	947	0.00395955	0.0216289	LENED_001677;LENED_001882;LENED_004360;LENED_008977;LENED_010130;LENED_010656;LENED_012199;LENED_012688	LENED_001125;LENED_001422;LENED_002271;LENED_002793;LENED_002835;LENED_003675;LENED_007811;LENED_010254	*		oxidation-reduction process	GO:0055114	2	8	10	503	0.02696	0.24799	LENED_007909;LENED_010130	LENED_000632;LENED_001343;LENED_001396;LENED_004681;LENED_005504;LENED_008120;LENED_008406;LENED_012311	*
	biosynthetic process	GO:0009058	2	0	2	814	0.870886	0.943674	LENED_000285;LENED_007405	-	*		intrinsic component of membrane	GO:0031224	8	8	16	949	0.00405543	0.0216289	LENED_001677;LENED_001882;LENED_004360;LENED_008977;LENED_010130;LENED_010656;LENED_012199;LENED_012688	LENED_001125;LENED_001422;LENED_002271;LENED_002793;LENED_002835;GAW02045(LENED_003675);GAW05923(LENED_007811);GAW08207(LENED_010254)	*		thiamine metabolic process	GO:0006772	0	1	1	3	0.0307949	0.24799	-	LENED_001396	*
	cellular metabolic process	GO:0044237	3	2	5	1660	0.876628	0.943674	LENED_000285;LENED_007405;LENED_007909	LENED_000271;LENED_002790	*		fungal-type cell wall	GO:0009277	0	1	1	12	0.106613	0.372408	-	LENED_002150	*		nucleolus organization	GO:0007000	1	0	1	3	0.0307949	0.24799	LENED_011386	-	*
	regulation of cellular process	GO:0050794	1	0	1	508	0.888381	0.943674	LENED_000285	-	*		cell wall	GO:0005618	0	1	1	16	0.139653	0.372408	-	LENED_002150	*		formate metabolic process	GO:0015942	1	0	1	3	0.0307949	0.24799	LENED_007909	-	*
	regulation of biological process	GO:0050789	1	0	1	539	0.903599	0.943674	LENED_000285	-	*		external encapsulating structure	GO:0030312	0	1	1	16	0.139653	0.372408	-	LENED_002150	*		protein localization to nucleolar rDNA repeats	GO:0034503	1	0	1	3	0.0307949	0.24799	LENED_011386	-	*
	nitrogen compound metabolic process	GO:0006807	2	2	4	1467	0.904354	0.943674	LENED_000285;LENED_007405	LENED_000271;LENED_002790	*		cell periphery	GO:0071944	0	1	1	102	0.62228	1	-	LENED_002150	*		histone-serine phosphorylation	GO:0035404	1	0	1	3	0.0307949	0.24799	LENED_011386	-	*
	cellular process	GO:0009987	4	4	8	2463	0.921721	0.949153	LENED_000285;LENED_001882;LENED_007405;LENED_007909	LENED_000271;LENED_002790;LENED_002793;LENED_008442	*		cellular anatomical entity	GO:0110165	14	12	26	2780	0.715294	1	LENED_001239;LENED_001677;LENED_001882;LENED_004154;LENED_004360;LENED_008156;LENED_008977;LENED_008993;LENED_010130;LENED_010656;LENED_011740;LENED_012199;LENED_012688;LENED_012715	LENED_001125;LENED_001276;LENED_001422;LENED_002150;LENED_002271;LENED_002793;LENED_002835;LENED_003675;LENED_006736;LENED_006924;LENED_007811;LENED_010254	*		formate catabolic process	GO:0042183	1	0	1	3	0.0307949	0.24799	LENED_007909	-	*
	macromolecule metabolic process	GO:0043170	2	1	3	1264	0.929379	0.949153	LENED_000285;LENED_007405	LENED_002790	*		nucleus	GO:0005634	1	0	1	740	0.999671	1	LENED_012715	-	*		thiamine-containing compound metabolic process	GO:0042723	0	1	1	3	0.0307949	0.24799	-	LENED_001396	*
	organonitrogen compound metabolic process	GO:1901564	0	1	1	929	0.986964	0.997353	-	LENED_000271	*		cytoplasm	GO:0005737	0	1	1	1120	0.999998	1	-	LENED_006736	*		histone H3-S10 phosphorylation	GO:0043987	1	0	1	3	0.0307949	0.24799	LENED_011386	-	*
	biological_process	GO:0008150	8	5	13	3279	1	1	LENED_000285;LENED_001882;LENED_002015;LENED_002536;LENED_007405;LENED_007909;LENED_009936;LENED_010957	LENED_000271;LENED_002790;LENED_002793;LENED_008442;LENED_010490	*		intracellular membrane-bounded organelle	GO:0043231	1	0	1	1161	0.999999	1	LENED_012715	-	*		response to mitotic cell cycle checkpoint signaling	GO:0072414	1	0	1	3	0.0307949	0.24799	LENED_011386	-	*
CC	fungal-type cell wall	GO:0009277	0	1	1	12	0.0527081	0.296223	-	LENED_002150	*		membrane-bounded organelle	GO:0043227	1	0	1	1197	0.999999	1	LENED_012715	-	*		response to spindle checkpoint signaling	GO:0072417	1	0	1	3	0.0307949	0.24799	LENED_011386	-	*
	membrane	GO:0016020	4	6	10	1511	0.0634905	0.296223	LENED_001882;LENED_004380;LENED_008993;LENED_010957	LENED_000777;LENED_001276;LENED_002793;LENED_005927;LENED_008442;LENED_009720	*		intracellular organelle	GO:0043229	1	0	1	1334	1	1	LENED_012715	-	*		response to mitotic spindle checkpoint signaling	GO:0072476	1	0	1	3	0.0307949	0.24799	LENED_011386	-	*
	cell wall	GO:0005618	0	1	1	16	0.0696995	0.296223	-	LENED_002150	*		organelle	GO:0043226	1	0	1	1361	1	1	LENED_012715	-	*		response to mitotic cell cycle spindle assembly checkpoint signaling	GO:0072479	1	0	1	3	0.0307949	0.24799	LENED_011386	-	*
	external encapsulating structure	GO:0030312	0	1	1	16	0.0696995	0.296223	-	LENED_002150	*		intracellular	GO:0005622	1	2	3	1700	1	1	LENED_012715	LENED_006736;LENED_008867	*		response to spindle assembly checkpoint signaling	GO:0072485	1	0	1	3	0.0307949	0.24799	LENED_011386	-	*
	integral component of membrane	GO:0016021	2	4	6	947	0.226206	0.645653	LENED_001882;LENED_010957	LENED_002793;LENED_005927;LENED_008442;LENED_009720	*		cellular_component	GO:0005575	14	13	27	2893	1	1	LENED_001239;LENED_001677;LENED_001882;LENED_004154;LENED_004360;LENED_008156;LENED_008977;LENED_008993;LENED_010130;LENED_010656;LENED_011740;LENED_012199;LENED_012688;LENED_012715	LENED_001125;LENED_001276;LENED_001422;LENED_002150;LENED_002271;LENED_002793;LENED_002835;LENED_003675;LENED_006736;LENED_006924;LENED_007811;LENED_008867;LENED_010254	*		positive regulation of spindle checkpoint	GO:0090232	1	0	1	3	0.0307949	0.24799	LENED_011386	-	*
	intrinsic component of membrane	GO:0031224	2	4	6	949	0.227878	0.645653	LENED_001882;LENED_010957	LENED_002793;LENED_005927;LENED_008442;LENED_009720	*														repair of mitotic merotelic kinetochore attachment defect	GO:0098783	1	0	1	3	0.0307949	0.24799	LENED_011386	-	*
	cell periphery	GO:0071944	0	1	1	102	0.373503	0.907079	-	LENED_002150	*														repair of mitotic kinetochore microtubule attachment defect	GO:0140273	1	0	1	3	0.0307949	0.24799	LENED_011386	-	*
	cellular anatomical entity	GO:0110165	6	7	13	2780	0.59508	1	LENED_000285;LENED_001882;LENED_004380;LENED_007909;LENED_008993;LENED_010957	LENED_000777;LENED_001276;LENED_002150;LENED_002793;LENED_005927;LENED_008442;LENED_009720	*														repair of kinetochore microtubule attachment defect	GO:0140274	1	0	1	3	0.0307949	0.24799	LENED_011386	-	*
	cytosol	GO:0005829	1	0	1	469	0.900202	1	LENED_007909	-	*														negative regulation of protein import into nucleus during spindle assembly checkpoint	GO:1901925	1	0	1	3	0.0307949	0.24799	LENED_011386	-	*
	nucleus	GO:0005634	1	0	1	740	0.978718	1	LENED_000285	-	*														positive regulation of cell cycle checkpoint	GO:1901978	1	0	1	3	0.0307949	0.24799	LENED_011386	-	*
	cytoplasm	GO:0005737	1	0	1	1120	0.998309	1	LENED_007909	-	*														repair of mitotic mono-orientation defect	GO:1990598	1	0	1	3	0.0307949	0.24799	LENED_011386	-	*
	intracellular membrane-bounded organelle	GO:0043231	1	0	1	1161	0.998753	1	LENED_000285	-	*														histone H3-S10 phosphorylation involved in chromosome condensation	GO:2000775	1	0	1	3	0.0307949	0.24799	LENED_011386	-	*
	membrane-bounded organelle	GO:0043227	1	0	1	1197	0.999052	1	LENED_000285	-	*														sulfur compound biosynthetic process	GO:0044272	1	1	2	28	0.0333384	0.24799	LENED_004124	LENED_001396	*
	intracellular organelle	GO:0043229	1	0	1	1334	0.999684	1	LENED_000285	-	*														response to biotic stimulus	GO:0009607	1	0	1	4	0.0408538	0.24799	LENED_011386	-	*
	organelle	GO:0043226	1	0	1	1361	0.999749	1	LENED_000285	-	*														response to endogenous stimulus	GO:0009719	1	0	1	4	0.0408538	0.24799	LENED_011386	-	*
	intracellular	GO:0005622	2	0	2	1700	0.999811	1	LENED_000285;LENED_007909	-	*														histone phosphorylation	GO:0016572	1	0	1	4	0.0408538	0.24799	LENED_011386	-	*
	cellular_component	GO:0005575	6	7	13	2893	1	1	LENED_000285;LENED_001882;LENED_004380;LENED_007909;LENED_008993;LENED_010957	LENED_000777;LENED_001276;LENED_002150;LENED_002793;LENED_005927;LENED_008442;LENED_009720	*														mitotic spindle disassembly	GO:0051228	1	0	1	4	0.0408538	0.24799	LENED_011386	-	*
																									spindle disassembly	GO:0051230	1	0	1	4	0.0408538	0.24799	LENED_011386	-	*
																									cellular response to biotic stimulus	GO:0071216	1	0	1	4	0.0408538	0.24799	LENED_011386	-	*
																									cellular response to endogenous stimulus	GO:0071495	1	0	1	4	0.0408538	0.24799	LENED_011386	-	*
																									response to cell cycle checkpoint signaling	GO:0072396	1	0	1	4	0.0408538	0.24799	LENED_011386	-	*
																									regulation of spindle checkpoint	GO:0090231	1	0	1	4	0.0408538	0.24799	LENED_011386	-	*
																									mitotic spindle assembly checkpoint	GO:0007094	1	0	1	5	0.0508114	0.24799	LENED_011386	-	*
																									meiosis II	GO:0007135	1	0	1	5	0.0508114	0.24799	LENED_011386	-	*
																									negative regulation of mitotic sister chromatid segregation	GO:0033048	1	0	1	5	0.0508114	0.24799	LENED_011386	-	*
																									protein localization to kinetochore	GO:0034501	1	0	1	5	0.0508114	0.24799	LENED_011386	-	*
																									homologous chromosome segregation	GO:0045143	1	0	1	5	0.0508114	0.24799	LENED_011386	-	*
																									meiotic sister chromatid segregation	GO:0045144	1	0	1	5	0.0508114	0.24799	LENED_011386	-	*
																									negative regulation of mitotic metaphase/anaphase transition	GO:0045841	1	0	1	5	0.0508114	0.24799	LENED_011386	-	*
																									meiosis II cell cycle process	GO:0061983	1	0	1	5	0.0508114	0.24799	LENED_011386	-	*
																									spindle assembly checkpoint	GO:0071173	1	0	1	5	0.0508114	0.24799	LENED_011386	-	*
																									protein localization to chromosome, centromeric region	GO:0071459	1	0	1	5	0.0508114	0.24799	LENED_011386	-	*
																									regulation of spindle assembly	GO:0090169	1	0	1	5	0.0508114	0.24799	LENED_011386	-	*
																									regulation of mitotic spindle assembly	GO:1901673	1	0	1	5	0.0508114	0.24799	LENED_011386	-	*
																									regulation of cell cycle checkpoint	GO:1901976	1	0	1	5	0.0508114	0.24799	LENED_011386	-	*
																									negative regulation of metaphase/anaphase transition of cell cycle	GO:1902100	1	0	1	5	0.0508114	0.24799	LENED_011386	-	*
																									regulation of organelle assembly	GO:1902115	1	0	1	5	0.0508114	0.24799	LENED_011386	-	*
																									negative regulation of chromosome separation	GO:1905819	1	0	1	5	0.0508114	0.24799	LENED_011386	-	*
																									negative regulation of mitotic sister chromatid separation	GO:2000816	1	0	1	5	0.0508114	0.24799	LENED_011386	-	*
																									transmembrane transport	GO:0055085	2	5	7	346	0.0602606	0.251122	LENED_007544;LENED_009757	LENED_001125;LENED_001422;LENED_002271;LENED_002793;LENED_007811	*
																									mitotic metaphase plate congression	GO:0007080	1	0	1	6	0.0606685	0.251122	LENED_011386	-	*
																									antibiotic catabolic process	GO:0017001	1	0	1	6	0.0606685	0.251122	LENED_007909	-	*
																									spindle checkpoint	GO:0031577	1	0	1	6	0.0606685	0.251122	LENED_011386	-	*
																									negative regulation of sister chromatid segregation	GO:0033046	1	0	1	6	0.0606685	0.251122	LENED_011386	-	*
																									negative regulation of mitotic nuclear division	GO:0045839	1	0	1	6	0.0606685	0.251122	LENED_011386	-	*
																									establishment of chromosome localization	GO:0051303	1	0	1	6	0.0606685	0.251122	LENED_011386	-	*
																									metaphase plate congression	GO:0051310	1	0	1	6	0.0606685	0.251122	LENED_011386	-	*
																									negative regulation of chromosome segregation	GO:0051985	1	0	1	6	0.0606685	0.251122	LENED_011386	-	*
																									regulation of mitotic spindle organization	GO:0060236	1	0	1	6	0.0606685	0.251122	LENED_011386	-	*
																									mitotic spindle checkpoint	GO:0071174	1	0	1	6	0.0606685	0.251122	LENED_011386	-	*
																									regulation of spindle organization	GO:0090224	1	0	1	6	0.0606685	0.251122	LENED_011386	-	*
																									chromosome localization	GO:0050000	1	0	1	7	0.0704263	0.284314	LENED_011386	-	*
																									chromosome organization involved in meiotic cell cycle	GO:0070192	1	0	1	7	0.0704263	0.284314	LENED_011386	-	*
																									covalent chromatin modification	GO:0016569	1	1	2	44	0.0753197	0.28461	LENED_011386	LENED_006033	*
																									histone modification	GO:0016570	1	1	2	44	0.0753197	0.28461	LENED_011386	LENED_006033	*
																									vitamin biosynthetic process	GO:0009110	0	1	1	8	0.0800857	0.28461	-	LENED_001396	*
																									peptidyl-serine phosphorylation	GO:0018105	1	0	1	8	0.0800857	0.28461	LENED_011386	-	*
																									peptidyl-serine modification	GO:0018209	1	0	1	8	0.0800857	0.28461	LENED_011386	-	*
																									chromosome condensation	GO:0030261	1	0	1	8	0.0800857	0.28461	LENED_011386	-	*
																									regulation of microtubule-based process	GO:0032886	1	0	1	8	0.0800857	0.28461	LENED_011386	-	*
																									protein localization to chromosome	GO:0034502	1	0	1	8	0.0800857	0.28461	LENED_011386	-	*
																									water-soluble vitamin biosynthetic process	GO:0042364	0	1	1	8	0.0800857	0.28461	-	LENED_001396	*
																									meiotic chromosome segregation	GO:0045132	1	0	1	8	0.0800857	0.28461	LENED_011386	-	*
																									regulation of microtubule cytoskeleton organization	GO:0070507	1	0	1	8	0.0800857	0.28461	LENED_011386	-	*
																									metaphase/anaphase transition of mitotic cell cycle	GO:0007091	1	0	1	9	0.0896477	0.28461	LENED_011386	-	*
																									regulation of mitotic sister chromatid separation	GO:0010965	1	0	1	9	0.0896477	0.28461	LENED_011386	-	*
																									antibiotic metabolic process	GO:0016999	1	0	1	9	0.0896477	0.28461	LENED_007909	-	*
																									regulation of mitotic metaphase/anaphase transition	GO:0030071	1	0	1	9	0.0896477	0.28461	LENED_011386	-	*
																									cellular modified amino acid biosynthetic process	GO:0042398	1	0	1	9	0.0896477	0.28461	LENED_004124	-	*
																									metaphase/anaphase transition of cell cycle	GO:0044784	1	0	1	9	0.0896477	0.28461	LENED_011386	-	*
																									chromosome separation	GO:0051304	1	0	1	9	0.0896477	0.28461	LENED_011386	-	*
																									mitotic sister chromatid separation	GO:0051306	1	0	1	9	0.0896477	0.28461	LENED_011386	-	*
																									negative regulation of nuclear division	GO:0051784	1	0	1	9	0.0896477	0.28461	LENED_011386	-	*
																									regulation of metaphase/anaphase transition of cell cycle	GO:1902099	1	0	1	9	0.0896477	0.28461	LENED_011386	-	*
																									regulation of chromosome separation	GO:1905818	1	0	1	9	0.0896477	0.28461	LENED_011386	-	*
																									nucleus organization	GO:0006997	1	0	1	10	0.0991131	0.302897	LENED_011386	-	*
																									regulation of cytokinesis	GO:0032465	1	0	1	10	0.0991131	0.302897	LENED_011386	-	*
																									spindle assembly	GO:0051225	1	0	1	10	0.0991131	0.302897	LENED_011386	-	*
																									mitotic spindle assembly	GO:0090307	1	0	1	10	0.0991131	0.302897	LENED_011386	-	*
																									regulation of cell division	GO:0051302	1	0	1	11	0.108483	0.325449	LENED_011386	-	*
																									monocarboxylic acid catabolic process	GO:0072329	1	0	1	11	0.108483	0.325449	LENED_007909	-	*
																									response to stimulus	GO:0050896	4	3	7	405	0.1174	0.346909	LENED_003065;LENED_008844;LENED_010957;LENED_011386	LENED_001396;LENED_002790;LENED_010858	*
																									mitotic spindle organization	GO:0007052	1	0	1	12	0.117758	0.346909	LENED_011386	-	*
																									spindle organization	GO:0007051	1	0	1	13	0.12694	0.370619	LENED_011386	-	*
																									mitochondrial genome maintenance	GO:0000002	0	1	1	14	0.136029	0.376961	-	LENED_001396	*
																									vitamin metabolic process	GO:0006766	0	1	1	14	0.136029	0.376961	-	LENED_001396	*
																									water-soluble vitamin metabolic process	GO:0006767	0	1	1	14	0.136029	0.376961	-	LENED_001396	*
																									microtubule cytoskeleton organization involved in mitosis	GO:1902850	1	0	1	14	0.136029	0.376961	LENED_011386	-	*
																									organelle disassembly	GO:1903008	1	0	1	14	0.136029	0.376961	LENED_011386	-	*
																									negative regulation of chromosome organization	GO:2001251	1	0	1	14	0.136029	0.376961	LENED_011386	-	*
																									mitotic DNA integrity checkpoint	GO:0044774	1	0	1	15	0.145026	0.398516	LENED_011386	-	*
																									regulation of sister chromatid segregation	GO:0033045	1	0	1	16	0.153932	0.412587	LENED_011386	-	*
																									regulation of mitotic sister chromatid segregation	GO:0033047	1	0	1	16	0.153932	0.412587	LENED_011386	-	*
																									pyrimidine-containing compound biosynthetic process	GO:0072528	0	1	1	16	0.153932	0.412587	-	LENED_001396	*
																									peptidyl-amino acid modification	GO:0018193	1	1	2	68	0.155895	0.414454	LENED_011386	LENED_006033	*
																									regulation of chromosome segregation	GO:0051983	1	0	1	17	0.162747	0.422368	LENED_011386	-	*
																									negative regulation of cell cycle phase transition	GO:1901988	1	0	1	17	0.162747	0.422368	LENED_011386	-	*
																									negative regulation of mitotic cell cycle phase transition	GO:1901991	1	0	1	17	0.162747	0.422368	LENED_011386	-	*
																									cellular nitrogen compound catabolic process	GO:0044270	2	0	2	72	0.170606	0.434667	LENED_006044;LENED_006045	-	*
																									heterocycle catabolic process	GO:0046700	2	0	2	72	0.170606	0.434667	LENED_006044;LENED_006045	-	*
																									mitotic cell cycle checkpoint	GO:0007093	1	0	1	18	0.171474	0.434667	LENED_011386	-	*
																									cofactor metabolic process	GO:0051186	2	0	2	73	0.174323	0.435141	LENED_004124;LENED_012199	-	*
																									organic cyclic compound catabolic process	GO:1901361	2	0	2	73	0.174323	0.435141	LENED_006044;LENED_006045	-	*
																									amino acid transmembrane transport	GO:0003333	1	0	1	19	0.180113	0.442833	LENED_009757	-	*
																									regulation of mitotic nuclear division	GO:0007088	1	0	1	19	0.180113	0.442833	LENED_011386	-	*
																									internal protein amino acid acetylation	GO:0006475	0	1	1	20	0.188664	0.443834	-	LENED_006033	*
																									meiosis I	GO:0007127	1	0	1	20	0.188664	0.443834	LENED_011386	-	*
																									histone acetylation	GO:0016573	0	1	1	20	0.188664	0.443834	-	LENED_006033	*
																									internal peptidyl-lysine acetylation	GO:0018393	0	1	1	20	0.188664	0.443834	-	LENED_006033	*
																									peptidyl-lysine acetylation	GO:0018394	0	1	1	20	0.188664	0.443834	-	LENED_006033	*
																									DNA integrity checkpoint	GO:0031570	1	0	1	20	0.188664	0.443834	LENED_011386	-	*
																									pyrimidine-containing compound metabolic process	GO:0072527	0	1	1	21	0.197128	0.460435	-	LENED_001396	*
																									response to stress	GO:0006950	1	3	4	226	0.203717	0.466671	LENED_010957	LENED_001396;LENED_002790;LENED_010858	*
																									mitotic cytokinesis	GO:0000281	1	0	1	22	0.205507	0.466671	LENED_011386	-	*
																									protein acetylation	GO:0006473	0	1	1	22	0.205507	0.466671	-	LENED_006033	*
																									cytoskeleton-dependent cytokinesis	GO:0061640	1	0	1	22	0.205507	0.466671	LENED_011386	-	*
																									organic substance catabolic process	GO:1901575	4	0	4	228	0.208097	0.469295	LENED_006044;LENED_006045;LENED_007456;LENED_007909	-	*
																									protein acylation	GO:0043543	0	1	1	23	0.2138	0.478854	-	LENED_006033	*
																									cell cycle checkpoint	GO:0000075	1	0	1	24	0.22201	0.483982	LENED_011386	-	*
																									amino acid transport	GO:0006865	1	0	1	24	0.22201	0.483982	LENED_009757	-	*
																									organic acid transmembrane transport	GO:1903825	1	0	1	24	0.22201	0.483982	LENED_009757	-	*
																									carboxylic acid transmembrane transport	GO:1905039	1	0	1	24	0.22201	0.483982	LENED_009757	-	*
																									cytokinesis	GO:0000910	1	0	1	25	0.230137	0.489272	LENED_011386	-	*
																									establishment of organelle localization	GO:0051656	1	0	1	25	0.230137	0.489272	LENED_011386	-	*
																									meiotic nuclear division	GO:0140013	1	0	1	25	0.230137	0.489272	LENED_011386	-	*
																									cellular amide metabolic process	GO:0043603	4	0	4	238	0.230422	0.489272	LENED_004124;LENED_006044;LENED_006045;LENED_012199	-	*
																									regulation of nuclear division	GO:0051783	1	0	1	26	0.238181	0.499263	LENED_011386	-	*
																									meiosis I cell cycle process	GO:0061982	1	0	1	26	0.238181	0.499263	LENED_011386	-	*
																									mitotic sister chromatid segregation	GO:0000070	1	0	1	27	0.246143	0.503055	LENED_011386	-	*
																									polysaccharide catabolic process	GO:0000272	1	0	1	27	0.246143	0.503055	LENED_007456	-	*
																									negative regulation of organelle organization	GO:0010639	1	0	1	27	0.246143	0.503055	LENED_011386	-	*
																									regulation of cytoskeleton organization	GO:0051493	1	0	1	27	0.246143	0.503055	LENED_011386	-	*
																									microtubule cytoskeleton organization	GO:0000226	1	0	1	28	0.254025	0.512754	LENED_011386	-	*
																									negative regulation of mitotic cell cycle	GO:0045930	1	0	1	28	0.254025	0.512754	LENED_011386	-	*
																									catabolic process	GO:0009056	4	0	4	251	0.260365	0.515766	LENED_006044;LENED_006045;LENED_007456;LENED_007909	-	*
																									negative regulation of cell cycle process	GO:0010948	1	0	1	29	0.261826	0.515766	LENED_011386	-	*
																									regulation of cell cycle phase transition	GO:1901987	1	0	1	29	0.261826	0.515766	LENED_011386	-	*
																									regulation of mitotic cell cycle phase transition	GO:1901990	1	0	1	29	0.261826	0.515766	LENED_011386	-	*
																									organic acid catabolic process	GO:0016054	1	0	1	30	0.269549	0.518485	LENED_007909	-	*
																									carboxylic acid catabolic process	GO:0046395	1	0	1	30	0.269549	0.518485	LENED_007909	-	*
																									cellular oxidant detoxification	GO:0098869	1	0	1	30	0.269549	0.518485	LENED_008844	-	*
																									meiotic cell cycle process	GO:1903046	1	0	1	30	0.269549	0.518485	LENED_011386	-	*
																									negative regulation of cellular component organization	GO:0051129	1	0	1	31	0.277193	0.523125	LENED_011386	-	*
																									meiotic cell cycle	GO:0051321	1	0	1	31	0.277193	0.523125	LENED_011386	-	*
																									chromatin organization	GO:0006325	1	1	2	100	0.278006	0.523125	LENED_011386	LENED_006033	*
																									sister chromatid segregation	GO:0000819	1	0	1	32	0.284759	0.523125	LENED_011386	-	*
																									organic acid transport	GO:0015849	1	0	1	32	0.284759	0.523125	LENED_009757	-	*
																									carboxylic acid transport	GO:0046942	1	0	1	32	0.284759	0.523125	LENED_009757	-	*
																									detoxification	GO:0098754	1	0	1	32	0.284759	0.523125	LENED_008844	-	*
																									cellular detoxification	GO:1990748	1	0	1	32	0.284759	0.523125	LENED_008844	-	*
																									cellular response to toxic substance	GO:0097237	1	0	1	33	0.292249	0.530918	LENED_008844	-	*
																									anion transmembrane transport	GO:0098656	1	0	1	33	0.292249	0.530918	LENED_009757	-	*
																									cellular component disassembly	GO:0022411	1	0	1	34	0.299662	0.538403	LENED_011386	-	*
																									mitotic nuclear division	GO:0140014	1	0	1	34	0.299662	0.538403	LENED_011386	-	*
																									response to toxic substance	GO:0009636	1	0	1	35	0.307	0.545592	LENED_008844	-	*
																									regulation of chromosome organization	GO:0033044	1	0	1	35	0.307	0.545592	LENED_011386	-	*
																									organonitrogen compound catabolic process	GO:1901565	2	0	2	108	0.309108	0.54637	LENED_006044;LENED_006045	-	*
																									peptidyl-lysine modification	GO:0018205	0	1	1	36	0.314263	0.552495	-	LENED_006033	*
																									organelle assembly	GO:0070925	1	0	1	37	0.321452	0.562112	LENED_011386	-	*
																									nuclear chromosome segregation	GO:0098813	1	0	1	38	0.328569	0.5715	LENED_011386	-	*
																									cell cycle phase transition	GO:0044770	1	0	1	39	0.335612	0.577606	LENED_011386	-	*
																									mitotic cell cycle phase transition	GO:0044772	1	0	1	39	0.335612	0.577606	LENED_011386	-	*
																									transport	GO:0006810	3	5	8	639	0.338306	0.579194	LENED_007544;LENED_009757;LENED_011386	LENED_001125;LENED_001422;LENED_002271;LENED_002793;LENED_007811	*
																									DNA packaging	GO:0006323	1	0	1	40	0.342584	0.583464	LENED_011386	-	*
																									establishment of localization	GO:0051234	3	5	8	648	0.353634	0.59363	LENED_007544;LENED_009757;LENED_011386	LENED_001125;LENED_001422;LENED_002271;LENED_002793;LENED_007811	*
																									microtubule-based process	GO:0007017	1	0	1	42	0.356316	0.59363	LENED_011386	-	*
																									chromosome segregation	GO:0007059	1	0	1	42	0.356316	0.59363	LENED_011386	-	*
																									cell division	GO:0051301	1	0	1	42	0.356316	0.59363	LENED_011386	-	*
																									regulation of mitotic cell cycle	GO:0007346	1	0	1	43	0.363077	0.59363	LENED_011386	-	*
																									organic anion transport	GO:0015711	1	0	1	43	0.363077	0.59363	LENED_009757	-	*
																									negative regulation of cell cycle	GO:0045786	1	0	1	43	0.363077	0.59363	LENED_011386	-	*
																									organelle localization	GO:0051640	1	0	1	43	0.363077	0.59363	LENED_011386	-	*
																									polysaccharide metabolic process	GO:0005976	1	0	1	45	0.376393	0.609309	LENED_007456	-	*
																									small molecule catabolic process	GO:0044282	1	0	1	45	0.376393	0.609309	LENED_007909	-	*
																									cellular catabolic process	GO:0044248	3	0	3	212	0.378719	0.610054	LENED_006044;LENED_006045;LENED_007909	-	*
																									vacuolar transport	GO:0007034	1	0	1	46	0.382949	0.613844	LENED_011386	-	*
																									carbohydrate catabolic process	GO:0016052	1	0	1	47	0.389438	0.621201	LENED_007456	-	*
																									regulation of cellular component biogenesis	GO:0044087	1	0	1	48	0.395861	0.628381	LENED_011386	-	*
																									regulation of cell cycle process	GO:0010564	1	0	1	49	0.402218	0.635388	LENED_011386	-	*
																									cofactor biosynthetic process	GO:0051188	1	0	1	50	0.408511	0.642226	LENED_004124	-	*
																									monocarboxylic acid metabolic process	GO:0032787	1	0	1	51	0.414739	0.648898	LENED_007909	-	*
																									localization	GO:0051179	3	5	8	689	0.424721	0.661351	LENED_007544;LENED_009757;LENED_011386	LENED_001125;LENED_001422;LENED_002271;LENED_002793;LENED_007811	*
																									anion transport	GO:0006820	1	0	1	55	0.439021	0.680379	LENED_009757	-	*
																									nuclear division	GO:0000280	1	0	1	56	0.444937	0.686294	LENED_011386	-	*
																									carbohydrate metabolic process	GO:0005975	3	0	3	237	0.450181	0.691122	LENED_001677;LENED_006657;LENED_007456	-	*
																									DNA conformation change	GO:0071103	1	0	1	58	0.456588	0.697683	LENED_011386	-	*
																									organelle fission	GO:0048285	1	0	1	61	0.473621	0.720344	LENED_011386	-	*
																									chromosome organization	GO:0051276	1	1	2	156	0.486534	0.736558	LENED_011386	LENED_006033	*
																									mitochondrion organization	GO:0007005	0	1	1	64	0.490134	0.73859	-	LENED_001396	*
																									reproductive process	GO:0022414	1	0	1	65	0.495526	0.74329	LENED_011386	-	*
																									negative regulation of biological process	GO:0048519	1	1	2	160	0.500166	0.745538	LENED_011386	LENED_006033	*
																									reproduction	GO:0000003	1	0	1	67	0.506145	0.745538	LENED_011386	-	*
																									cytoskeleton organization	GO:0007010	1	0	1	67	0.506145	0.745538	LENED_011386	-	*
																									regulation of cell cycle	GO:0051726	1	0	1	67	0.506145	0.745538	LENED_011386	-	*
																									regulation of organelle organization	GO:0033043	1	0	1	70	0.521667	0.764956	LENED_011386	-	*
																									nucleic acid phosphodiester bond hydrolysis	GO:0090305	0	1	1	76	0.551304	0.804805	-	LENED_002790	*
																									cellular response to chemical stimulus	GO:0070887	1	0	1	84	0.58806	0.854647	LENED_008844	-	*
																									regulation of cellular component organization	GO:0051128	1	0	1	88	0.605325	0.875846	LENED_011386	-	*
																									mitotic cell cycle process	GO:1903047	1	0	1	89	0.60953	0.878046	LENED_011386	-	*
																									protein localization to organelle	GO:0033365	1	0	1	92	0.621887	0.891916	LENED_011386	-	*
																									mitotic cell cycle	GO:0000278	1	0	1	95	0.633863	0.905123	LENED_011386	-	*
																									ion transmembrane transport	GO:0034220	1	0	1	99	0.649261	0.923079	LENED_009757	-	*
																									peptide metabolic process	GO:0006518	2	0	2	211	0.653621	0.925255	LENED_004124;LENED_012199	-	*
																									regulation of transcription by RNA polymerase II	GO:0006357	0	1	1	104	0.667625	0.941007	-	LENED_006033	*
																									response to chemical	GO:0042221	1	0	1	108	0.681642	0.956639	LENED_008844	-	*
																									DNA repair	GO:0006281	0	1	1	109	0.685056	0.957321	-	LENED_002790	*
																									positive regulation of cellular process	GO:0048522	1	0	1	122	0.726324	1	LENED_011386	-	*
																									positive regulation of biological process	GO:0048518	1	0	1	123	0.729272	1	LENED_011386	-	*
																									organelle organization	GO:0006996	1	2	3	357	0.732826	1	LENED_011386	LENED_001396;LENED_006033	*
																									negative regulation of cellular process	GO:0048523	1	0	1	125	0.735074	1	LENED_011386	-	*
																									cellular response to DNA damage stimulus	GO:0006974	0	1	1	130	0.749058	1	-	LENED_002790	*
																									lipid metabolic process	GO:0006629	1	0	1	132	0.754448	1	LENED_002437	-	*
																									transcription by RNA polymerase II	GO:0006366	0	1	1	133	0.757101	1	-	LENED_006033	*
																									cellular response to stimulus	GO:0051716	2	1	3	374	0.762497	1	LENED_008844;LENED_011386	LENED_002790	*
																									small molecule biosynthetic process	GO:0044283	0	1	1	136	0.764894	1	-	LENED_001396	*
																									ion transport	GO:0006811	1	0	1	137	0.767438	1	LENED_009757	-	*
																									protein phosphorylation	GO:0006468	1	0	1	138	0.769954	1	LENED_011386	-	*
																									cell cycle process	GO:0022402	1	0	1	141	0.777346	1	LENED_011386	-	*
																									macromolecule catabolic process	GO:0009057	1	0	1	146	0.789157	1	LENED_007456	-	*
																									organonitrogen compound metabolic process	GO:1901564	5	3	8	929	0.789906	1	LENED_004124;LENED_006044;LENED_006045;LENED_011386;LENED_012199	LENED_001396;LENED_006033;LENED_008867	*
																									cell cycle	GO:0007049	1	0	1	151	0.800359	1	LENED_011386	-	*
																									DNA metabolic process	GO:0006259	0	1	1	175	0.84657	1	-	LENED_002790	*
																									proteolysis	GO:0006508	0	1	1	177	0.849913	1	-	LENED_008867	*
																									cellular protein localization	GO:0034613	1	0	1	178	0.851558	1	LENED_011386	-	*
																									cellular protein modification process	GO:0006464	1	1	2	318	0.856426	1	LENED_011386	LENED_006033	*
																									protein modification process	GO:0036211	1	1	2	318	0.856426	1	LENED_011386	LENED_006033	*
																									cellular macromolecule localization	GO:0070727	1	0	1	182	0.857965	1	LENED_011386	-	*
																									establishment of localization in cell	GO:0051649	1	0	1	189	0.868537	1	LENED_011386	-	*
																									cellular response to stress	GO:0033554	0	1	1	192	0.87283	1	-	LENED_002790	*
																									cellular component assembly	GO:0022607	1	0	1	195	0.876988	1	LENED_011386	-	*
																									peptide biosynthetic process	GO:0043043	1	0	1	196	0.878344	1	LENED_004124	-	*
																									cellular component organization	GO:0016043	1	2	3	466	0.881189	1	LENED_011386	LENED_001396;LENED_006033	*
																									carboxylic acid metabolic process	GO:0019752	1	0	1	202	0.886181	1	LENED_007909	-	*
																									regulation of transcription, DNA-templated	GO:0006355	0	1	1	203	0.887439	1	-	LENED_006033	*
																									protein localization	GO:0008104	1	0	1	203	0.887439	1	LENED_011386	-	*
																									regulation of nucleic acid-templated transcription	GO:1903506	0	1	1	205	0.889914	1	-	LENED_006033	*
																									regulation of RNA biosynthetic process	GO:2001141	0	1	1	205	0.889914	1	-	LENED_006033	*
																									small molecule metabolic process	GO:0044281	1	1	2	348	0.890214	1	LENED_007909	LENED_001396	*
																									amide biosynthetic process	GO:0043604	1	0	1	206	0.891131	1	LENED_004124	-	*
																									nitrogen compound transport	GO:0071705	1	0	1	206	0.891131	1	LENED_009757	-	*
																									oxoacid metabolic process	GO:0043436	1	0	1	207	0.892336	1	LENED_007909	-	*
																									regulation of RNA metabolic process	GO:0051252	0	1	1	208	0.893528	1	-	LENED_006033	*
																									organic acid metabolic process	GO:0006082	1	0	1	209	0.894706	1	LENED_007909	-	*
																									macromolecule modification	GO:0043412	1	1	2	357	0.898865	1	LENED_011386	LENED_006033	*
																									regulation of nucleobase-containing compound metabolic process	GO:0019219	0	1	1	219	0.905819	1	-	LENED_006033	*
																									macromolecule localization	GO:0033036	1	0	1	225	0.91193	1	LENED_011386	-	*
																									cellular nitrogen compound metabolic process	GO:0034641	4	3	7	983	0.922163	1	LENED_004124;LENED_006044;LENED_006045;LENED_012199	LENED_001396;LENED_002790;LENED_006033	*
																									organic substance transport	GO:0071702	1	0	1	237	0.923021	1	LENED_009757	-	*
																									regulation of cellular macromolecule biosynthetic process	GO:2000112	0	1	1	240	0.925574	1	-	LENED_006033	*
																									regulation of macromolecule biosynthetic process	GO:0010556	0	1	1	242	0.92723	1	-	LENED_006033	*
																									phosphorylation	GO:0016310	1	0	1	243	0.928045	1	LENED_011386	-	*
																									cellular localization	GO:0051641	1	0	1	244	0.928851	1	LENED_011386	-	*
																									aromatic compound biosynthetic process	GO:0019438	0	2	2	399	0.931677	1	-	LENED_001396;LENED_006033	*
																									organonitrogen compound biosynthetic process	GO:1901566	1	1	2	399	0.931677	1	LENED_004124	LENED_001396	*
																									regulation of cellular biosynthetic process	GO:0031326	0	1	1	248	0.931987	1	-	LENED_006033	*
																									regulation of biosynthetic process	GO:0009889	0	1	1	249	0.93275	1	-	LENED_006033	*
																									metabolic process	GO:0008152	11	11	22	2448	0.93395	1	LENED_001677;LENED_002437;LENED_004124;LENED_006044;LENED_006045;LENED_006657;LENED_007456;LENED_007909;LENED_010130;LENED_011386;LENED_012199	LENED_000632;LENED_001343;LENED_001396;LENED_002790;LENED_004681;LENED_005504;LENED_006033;LENED_008120;LENED_008406;LENED_008867;LENED_012311	*
																									heterocycle biosynthetic process	GO:0018130	0	2	2	403	0.934232	1	-	LENED_001396;LENED_006033	*
																									transcription, DNA-templated	GO:0006351	0	1	1	257	0.938562	1	-	LENED_006033	*
																									nucleic acid-templated transcription	GO:0097659	0	1	1	261	0.941282	1	-	LENED_006033	*
																									regulation of gene expression	GO:0010468	0	1	1	263	0.942597	1	-	LENED_006033	*
																									RNA biosynthetic process	GO:0032774	0	1	1	263	0.942597	1	-	LENED_006033	*
																									organic cyclic compound biosynthetic process	GO:1901362	0	2	2	419	0.943603	1	-	LENED_001396;LENED_006033	*
																									cellular component organization or biogenesis	GO:0071840	1	2	3	560	0.946283	1	LENED_011386	LENED_001396;LENED_006033	*
																									heterocycle metabolic process	GO:0046483	2	3	5	814	0.949453	1	LENED_006044;LENED_006045	LENED_001396;LENED_002790;LENED_006033	*
																									regulation of nitrogen compound metabolic process	GO:0051171	0	1	1	276	0.950478	1	-	LENED_006033	*
																									cellular nitrogen compound biosynthetic process	GO:0044271	1	2	3	581	0.955494	1	LENED_004124	LENED_001396;LENED_006033	*
																									regulation of primary metabolic process	GO:0080090	0	1	1	286	0.955816	1	-	LENED_006033	*
																									organic cyclic compound metabolic process	GO:1901360	2	3	5	831	0.955973	1	LENED_006044;LENED_006045	LENED_001396;LENED_002790;LENED_006033	*
																									regulation of cellular metabolic process	GO:0031323	0	1	1	288	0.956814	1	-	LENED_006033	*
																									cellular component biogenesis	GO:0044085	1	0	1	298	0.961486	1	LENED_011386	-	*
																									regulation of macromolecule metabolic process	GO:0060255	0	1	1	307	0.965269	1	-	LENED_006033	*
																									regulation of metabolic process	GO:0019222	0	1	1	318	0.969404	1	-	LENED_006033	*
																									organic substance metabolic process	GO:0071704	10	4	14	1839	0.973083	1	LENED_001677;LENED_002437;LENED_004124;LENED_006044;LENED_006045;LENED_006657;LENED_007456;LENED_007909;LENED_011386;LENED_012199	LENED_001396;LENED_002790;LENED_006033;LENED_008867	*
																									regulation of cellular process	GO:0050794	1	1	2	508	0.976851	1	LENED_011386	LENED_006033	*
																									protein metabolic process	GO:0019538	1	2	3	668	0.980371	1	LENED_011386	LENED_006033;LENED_008867	*
																									nucleobase-containing compound biosynthetic process	GO:0034654	0	1	1	360	0.981228	1	-	LENED_006033	*
																									regulation of biological process	GO:0050789	1	1	2	539	0.983251	1	LENED_011386	LENED_006033	*
																									phosphate-containing compound metabolic process	GO:0006796	1	0	1	395	0.987573	1	LENED_011386	-	*
																									cellular protein metabolic process	GO:0044267	1	1	2	572	0.988218	1	LENED_011386	LENED_006033	*
																									phosphorus metabolic process	GO:0006793	1	0	1	401	0.988427	1	LENED_011386	-	*
																									nitrogen compound metabolic process	GO:0006807	5	4	9	1467	0.991416	1	LENED_004124;LENED_006044;LENED_006045;LENED_011386;LENED_012199	LENED_001396;LENED_002790;LENED_006033;LENED_008867	*
																									biological regulation	GO:0065007	1	1	2	624	0.993332	1	LENED_011386	LENED_006033	*
																									cellular biosynthetic process	GO:0044249	1	2	3	776	0.993468	1	LENED_004124	LENED_001396;LENED_006033	*
																									organic substance biosynthetic process	GO:1901576	1	2	3	787	0.99419	1	LENED_004124	LENED_001396;LENED_006033	*
																									nucleic acid metabolic process	GO:0090304	0	2	2	650	0.995017	1	-	LENED_002790;LENED_006033	*
																									cellular aromatic compound metabolic process	GO:0006725	0	3	3	814	0.995659	1	-	LENED_001396;LENED_002790;LENED_006033	*
																									biosynthetic process	GO:0009058	1	2	3	814	0.995659	1	LENED_004124	LENED_001396;LENED_006033	*
																									RNA metabolic process	GO:0016070	0	1	1	517	0.997166	1	-	LENED_006033	*
																									cellular macromolecule biosynthetic process	GO:0034645	0	1	1	542	0.997924	1	-	LENED_006033	*
																									macromolecule biosynthetic process	GO:0009059	0	1	1	551	0.998145	1	-	LENED_006033	*
																									nucleobase-containing compound metabolic process	GO:0006139	0	2	2	765	0.998698	1	-	LENED_002790;LENED_006033	*
																									cellular metabolic process	GO:0044237	6	3	9	1660	0.9989	1	LENED_004124;LENED_006044;LENED_006045;LENED_007909;LENED_011386;LENED_012199	LENED_001396;LENED_002790;LENED_006033	*
																									cellular macromolecule metabolic process	GO:0044260	1	2	3	981	0.999368	1	LENED_011386	LENED_002790;LENED_006033	*
																									macromolecule metabolic process	GO:0043170	2	3	5	1264	0.999455	1	LENED_007456;LENED_011386	LENED_002790;LENED_006033;LENED_008867	*
																									gene expression	GO:0010467	0	1	1	668	0.999586	1	-	LENED_006033	*
																									cellular process	GO:0009987	9	8	17	2463	0.999614	1	LENED_004124;LENED_006044;LENED_006045;LENED_007544;LENED_007909;LENED_008844;LENED_009757;LENED_011386;LENED_012199	LENED_001125;LENED_001396;LENED_001422;LENED_002271;LENED_002790;LENED_002793;LENED_006033;LENED_007811	*
																									primary metabolic process	GO:0044238	5	3	8	1748	0.999909	1	LENED_001677;LENED_002437;LENED_006657;LENED_007456;LENED_011386	LENED_002790;LENED_006033;LENED_008867	*
																									biological_process	GO:0008150	17	17	34	3279	1	1	LENED_001677;LENED_002437;LENED_003065;LENED_004124;LENED_006044;LENED_006045;LENED_006657;LENED_007456;LENED_007544;LENED_007909;LENED_008394;LENED_008844;LENED_009757;LENED_010130;LENED_010957;LENED_011386;LENED_012199	LENED_000632;LENED_001125;LENED_001343;LENED_001396;LENED_001422;LENED_002271;LENED_002790;LENED_002793;LENED_004681;LENED_005504;LENED_006033;LENED_007811;LENED_008120;LENED_008406;LENED_008867;LENED_010858;LENED_012311	*
																								CC	membrane	GO:0016020	15	11	26	1511	0.00145405	0.0857888	LENED_001239;LENED_001677;LENED_002870;LENED_004154;LENED_006240;LENED_007538;LENED_007544;LENED_008285;LENED_008993;LENED_009210;LENED_009757;LENED_010130;LENED_010957;LENED_011386;LENED_012199	LENED_001125;LENED_001276;LENED_001422;LENED_001701;LENED_001765;LENED_002271;LENED_002793;LENED_002835;LENED_005549;LENED_007811;LENED_011612	*
																									integral component of membrane	GO:0016021	8	9	17	947	0.0189937	0.381695	LENED_001677;LENED_007544;LENED_008285;LENED_009757;LENED_010130;LENED_010957;LENED_011386;LENED_012199	LENED_001125;LENED_001422;LENED_001701;LENED_001765;LENED_002271;LENED_002793;LENED_002835;LENED_005549;LENED_007811	*
																									intrinsic component of membrane	GO:0031224	8	9	17	949	0.0194082	0.381695	LENED_001677;LENED_007544;LENED_008285;LENED_009757;LENED_010130;LENED_010957;LENED_011386;LENED_012199	LENED_001125;LENED_001422;LENED_001701;LENED_001765;LENED_002271;LENED_002793;LENED_002835;LENED_005549;LENED_007811	*
																									kinetochore microtubule	GO:0005828	1	0	1	3	0.0338432	0.39935	LENED_011386	-	*
																									chromosome passenger complex	GO:0032133	1	0	1	3	0.0338432	0.39935	LENED_011386	-	*
																									spindle microtubule	GO:0005876	1	0	1	6	0.0665747	0.490336	LENED_011386	-	*
																									spindle midzone	GO:0051233	1	0	1	7	0.0772442	0.490336	LENED_011386	-	*
																									mitotic spindle midzone	GO:1990023	1	0	1	7	0.0772442	0.490336	LENED_011386	-	*
																									condensed nuclear chromosome kinetochore	GO:0000778	1	0	1	8	0.0877955	0.490336	LENED_011386	-	*
																									microtubule associated complex	GO:0005875	1	0	1	8	0.0877955	0.490336	LENED_011386	-	*
																									condensed chromosome kinetochore	GO:0000777	1	0	1	9	0.0982297	0.490336	LENED_011386	-	*
																									condensed nuclear chromosome, centromeric region	GO:0000780	1	0	1	10	0.108548	0.490336	LENED_011386	-	*
																									condensed chromosome, centromeric region	GO:0000779	1	0	1	11	0.118752	0.490336	LENED_011386	-	*
																									fungal-type cell wall	GO:0009277	0	1	1	12	0.128843	0.490336	-	LENED_002150	*
																									SAGA-type complex	GO:0070461	0	1	1	13	0.138821	0.490336	-	LENED_006033	*
																									kinetochore	GO:0000776	1	0	1	15	0.158447	0.490336	LENED_011386	-	*
																									condensed nuclear chromosome	GO:0000794	1	0	1	15	0.158447	0.490336	LENED_011386	-	*
																									cell wall	GO:0005618	0	1	1	16	0.168096	0.490336	-	LENED_002150	*
																									external encapsulating structure	GO:0030312	0	1	1	16	0.168096	0.490336	-	LENED_002150	*
																									condensed chromosome	GO:0000793	1	0	1	18	0.187075	0.490336	LENED_011386	-	*
																									microtubule	GO:0005874	1	0	1	19	0.196406	0.490336	LENED_011386	-	*
																									mitotic spindle	GO:0072686	1	0	1	19	0.196406	0.490336	LENED_011386	-	*
																									histone acetyltransferase complex	GO:0000123	0	1	1	22	0.22378	0.490336	-	LENED_006033	*
																									protein acetyltransferase complex	GO:0031248	0	1	1	22	0.22378	0.490336	-	LENED_006033	*
																									acetyltransferase complex	GO:1902493	0	1	1	22	0.22378	0.490336	-	LENED_006033	*
																									supramolecular polymer	GO:0099081	1	0	1	23	0.232702	0.490336	LENED_011386	-	*
																									supramolecular fiber	GO:0099512	1	0	1	23	0.232702	0.490336	LENED_011386	-	*
																									polymeric cytoskeletal fiber	GO:0099513	1	0	1	23	0.232702	0.490336	LENED_011386	-	*
																									spindle	GO:0005819	1	0	1	24	0.241524	0.491377	LENED_011386	-	*
																									chromosome, centromeric region	GO:0000775	1	0	1	30	0.29243	0.575113	LENED_011386	-	*
																									supramolecular complex	GO:0099080	1	0	1	43	0.391617	0.737525	LENED_011386	-	*
																									extracellular region	GO:0005576	1	0	1	46	0.412514	0.737525	LENED_008394	-	*
																									chromosomal region	GO:0098687	1	0	1	46	0.412514	0.737525	LENED_011386	-	*
																									nuclear chromosome	GO:0000228	1	0	1	69	0.551167	0.956436	LENED_011386	-	*
																									microtubule cytoskeleton	GO:0015630	1	0	1	79	0.601017	1	LENED_011386	-	*
																									cellular anatomical entity	GO:0110165	18	14	32	2780	0.628189	1	LENED_001239;LENED_001677;LENED_002870;LENED_004154;LENED_006240;LENED_007538;LENED_007544;LENED_007909;LENED_008285;LENED_008394;LENED_008605;LENED_008993;LENED_009210;LENED_009757;LENED_010130;LENED_010957;LENED_011386;LENED_012199	LENED_001125;LENED_001276;LENED_001396;LENED_001422;LENED_001701;LENED_001765;LENED_002150;LENED_002271;LENED_002793;LENED_002835;LENED_005549;LENED_006033;LENED_007811;LENED_011612	*
																									nucleoplasm	GO:0005654	0	1	1	93	0.661885	1	-	LENED_006033	*
																									cell periphery	GO:0071944	0	1	1	102	0.696151	1	-	LENED_002150	*
																									transferase complex	GO:1990234	0	1	1	108	0.717098	1	-	LENED_006033	*
																									cytoskeleton	GO:0005856	1	0	1	109	0.72045	1	LENED_011386	-	*
																									nuclear lumen	GO:0031981	1	1	2	224	0.737912	1	LENED_011386	LENED_006033	*
																									chromosome	GO:0005694	1	0	1	127	0.774599	1	LENED_011386	-	*
																									membrane-enclosed lumen	GO:0031974	1	1	2	288	0.855508	1	LENED_011386	LENED_006033	*
																									organelle lumen	GO:0043233	1	1	2	288	0.855508	1	LENED_011386	LENED_006033	*
																									intracellular organelle lumen	GO:0070013	1	1	2	288	0.855508	1	LENED_011386	LENED_006033	*
																									catalytic complex	GO:1902494	0	1	1	210	0.918016	1	-	LENED_006033	*
																									mitochondrion	GO:0005739	1	0	1	247	0.948298	1	LENED_008605	-	*
																									cytosol	GO:0005829	1	1	2	469	0.978964	1	LENED_007909	LENED_001396	*
																									non-membrane-bounded organelle	GO:0043228	1	0	1	428	0.995084	1	LENED_011386	-	*
																									intracellular non-membrane-bounded organelle	GO:0043232	1	0	1	428	0.995084	1	LENED_011386	-	*
																									nucleus	GO:0005634	1	2	3	740	0.995802	1	LENED_011386	LENED_001396;LENED_006033	*
																									protein-containing complex	GO:0032991	1	1	2	634	0.997187	1	LENED_011386	LENED_006033	*
																									intracellular membrane-bounded organelle	GO:0043231	2	2	4	1161	0.999921	1	LENED_008605;LENED_011386	LENED_001396;LENED_006033	*
																									membrane-bounded organelle	GO:0043227	2	2	4	1197	0.999955	1	LENED_008605;LENED_011386	LENED_001396;LENED_006033	*
																									cytoplasm	GO:0005737	2	1	3	1120	0.999979	1	LENED_007909;LENED_008605	LENED_001396	*
																									intracellular organelle	GO:0043229	2	2	4	1334	0.999995	1	LENED_008605;LENED_011386	LENED_001396;LENED_006033	*
																									organelle	GO:0043226	2	2	4	1361	0.999997	1	LENED_008605;LENED_011386	LENED_001396;LENED_006033	*
																									intracellular	GO:0005622	3	3	6	1700	1	1	LENED_007909;LENED_008605;LENED_011386	LENED_001396;LENED_006033;LENED_008867	*
																									cellular_component	GO:0005575	18	15	33	2893	1	1	LENED_001239;LENED_001677;ENED_002870;LENED_004154;LENED_006240;LENED_007538;LENED_007544;LENED_007909;LENED_008285;LENED_008394;LENED_008605;LENED_008993;LENED_009210;LENED_009757;LENED_010130;LENED_010957;LENED_011386;LENED_012199	LENED_001125;LENED_001276;LENED_001396;LENED_001422;LENED_001701;LENED_001765;LENED_002150;LENED_002271;LENED_002793;LENED_002835;LENED_005549;LENED_006033;LENED_007811;LENED_008867;LENED_011612	*

## Sheet: Supplementary Table S9
GO enrichment analysis
CK VS T1													CK VS T2													CK VS T3													T1 VS T2
PathwayID	Pathway	level1	level2	Up	Down	DEG	Total	Pvalue	adjustPvalue	Up_gene	Down_gene		PathwayID	Pathway	level1	level2	Up	Down	DEG	Total	Pvalue	adjustPvalue	Up_gene	Down_gene		PathwayID	Pathway	level1	level2	Up	Down	DEG	Total	Pvalue	adjustPvalue	Up_gene	Down_gene		PathwayID	Pathway	level1	level2	Up	Down	DEG	Total	Pvalue	adjustPvalue	Up_gene
ko00630	Glyoxylate and dicarboxylate metabolism	Metabolism	Carbohydrate metabolism	1	1	2	20	0.000885526	0.00442763	LENED_007909	LENED_000271	*	ko04011	MAPK signaling pathway - yeast	Environmental Information Processing	Signal transduction	2	0	2	64	0.0214746	0.168632	LENED_004665;LENED_005277	-	*	ko00590	Arachidonic acid metabolism	Metabolism	Lipid metabolism	1	0	1	5	0.0401926	0.278098	LENED_003065	-	*	ko00340	Histidine metabolism	Metabolism	Amino acid metabolism	2	0	2	16	0.00138652	0.0110922	LENED_001382;LENED_007753
ko00680	Methane metabolism	Metabolism	Energy metabolism	1	0	1	16	0.0396113	0.0767109	LENED_007909	-	*	ko00053	Ascorbate and aldarate metabolism	Metabolism	Carbohydrate metabolism	0	1	1	9	0.0334749	0.168632	-	LENED_006736	*	ko00230	Purine metabolism	Metabolism	Nucleotide metabolism	2	0	2	42	0.0440464	0.278098	LENED_006044;LENED_006045	-	*	ko00430	Taurine and hypotaurine metabolism	Metabolism	Metabolism of other amino acids	1	0	1	8	0.0298023	0.119209	LENED_007949
ko00260	Glycine, serine and threonine metabolism	Metabolism	Amino acid metabolism	0	1	1	25	0.0613687	0.0767109	-	LENED_000271	*	ko00640	Propanoate metabolism	Metabolism	Carbohydrate metabolism	1	0	1	16	0.0588607	0.168632	LENED_004665	-	*	ko00730	Thiamine metabolism	Metabolism	Metabolism of cofactors and vitamins	0	1	1	12	0.0939608	0.278098	-	LENED_001396	*	ko00400	Phenylalanine, tyrosine and tryptophan biosynthesis	Metabolism	Amino acid metabolism	0	1	1	17	0.0624414	0.132022	-
ko00480	Glutathione metabolism	Metabolism	Metabolism of other amino acids	0	1	1	25	0.0613687	0.0767109	-	LENED_012661	*	ko00040	Pentose and glucuronate interconversions	Metabolism	Carbohydrate metabolism	1	0	1	20	0.0731156	0.168632	LENED_012733	-	*	ko00650	Butanoate metabolism	Metabolism	Carbohydrate metabolism	1	0	1	13	0.101411	0.278098	LENED_002437	-	*	ko00460	Cyanoamino acid metabolism	Metabolism	Metabolism of other amino acids	1	0	1	18	0.0660108	0.132022	LENED_007949
ko00564	Glycerophospholipid metabolism	Metabolism	Lipid metabolism	0	1	1	32	0.078034	0.078034	-	LENED_008378	*	ko00562	Inositol phosphate metabolism	Metabolism	Carbohydrate metabolism	0	1	1	21	0.0766511	0.168632	-	LENED_006736	*	ko00340	Histidine metabolism	Metabolism	Amino acid metabolism	1	0	1	16	0.123423	0.278098	LENED_001382	-	*	ko00480	Glutathione metabolism	Metabolism	Metabolism of other amino acids	1	0	1	25	0.0906808	0.145089	LENED_007949
													ko00561	Glycerolipid metabolism	Metabolism	Lipid metabolism	1	0	1	30	0.107968	0.1811	LENED_012733	-	*	ko00680	Methane metabolism	Metabolism	Energy metabolism	1	0	1	16	0.123423	0.278098	LENED_007909	-	*	ko00564	Glycerophospholipid metabolism	Metabolism	Lipid metabolism	1	0	1	32	0.114805	0.153074	LENED_012138
													ko00010	Glycolysis / Gluconeogenesis	Metabolism	Carbohydrate metabolism	1	0	1	34	0.121599	0.1811	LENED_012733	-	*	ko00600	Sphingolipid metabolism	Metabolism	Lipid metabolism	0	1	1	18	0.13782	0.278098	-	LENED_011612	*	ko04011	MAPK signaling pathway - yeast	Environmental Information Processing	Signal transduction	1	0	1	64	0.218411	0.249612	LENED_005277
													ko00620	Pyruvate metabolism	Metabolism	Carbohydrate metabolism	1	0	1	37	0.131709	0.1811	LENED_004665	-	*	ko00040	Pentose and glucuronate interconversions	Metabolism	Carbohydrate metabolism	1	0	1	20	0.151999	0.278098	LENED_012733	-	*	ko04111	Cell cycle - yeast	Cellular Processes	Cell growth and death	1	0	1	76	0.254559	0.254559	LENED_005277
													ko00500	Starch and sucrose metabolism	Metabolism	Carbohydrate metabolism	1	0	1	45	0.158194	0.193348	LENED_007456	-	*	ko00630	Glyoxylate and dicarboxylate metabolism	Metabolism	Carbohydrate metabolism	1	0	1	20	0.151999	0.278098	LENED_007909	-	*
													ko04113	Meiosis - yeast	Cellular Processes	Cell growth and death	1	0	1	52	0.180813	0.198895	LENED_012715	-	*	ko00480	Glutathione metabolism	Metabolism	Metabolism of other amino acids	1	0	1	25	0.186509	0.278098	LENED_004124	-	*
													ko04111	Cell cycle - yeast	Cellular Processes	Cell growth and death	1	0	1	76	0.254559	0.254559	LENED_005277	-	*	ko00280	Valine, leucine and isoleucine degradation	Metabolism	Amino acid metabolism	1	0	1	28	0.206588	0.278098	LENED_002437	-	*
																										ko00561	Glycerolipid metabolism	Metabolism	Lipid metabolism	1	0	1	30	0.219719	0.278098	LENED_012733	-	*
																										ko00270	Cysteine and methionine metabolism	Metabolism	Amino acid metabolism	1	0	1	31	0.226208	0.278098	LENED_004124	-	*
																										ko00564	Glycerophospholipid metabolism	Metabolism	Lipid metabolism	0	1	1	32	0.232648	0.278098	-	LENED_005549	*
																										ko00010	Glycolysis / Gluconeogenesis	Metabolism	Carbohydrate metabolism	1	0	1	34	0.24538	0.278098	LENED_012733	-	*
																										ko04146	Peroxisome	Cellular Processes	Transport and catabolism	1	0	1	37	0.264113	0.28062	LENED_009210	-	*
																										ko00500	Starch and sucrose metabolism	Metabolism	Carbohydrate metabolism	1	0	1	45	0.311988	0.311988	LENED_007456	-	*
[truncated: 28 more columns]
